# Supplementary material for: The impact of non-pharmaceutical interventions on COVID-19 epidemic growth in the 37 OECD member states
Source: Eur J Epidemiol. 2021 Jun 10;36(6):629–40. doi: 10.1007/s10654-021-00766-0 (PMC8192111; doi:10.1007/s10654-021-00766-0)
Supplement: Supplementary file 1 — Supplementary file1 (XLSX 89 kb) [file 10654_2021_766_MOESM1_ESM.xlsx]

## Sheet: Sheet1
Country	pop2020	urban_percent	SDI	GDP_pc_PPP	GDP_health	household	palma	timely	mob_index	time_w_recoded	ave_daily_gr	strin_index	tests_policy	contacts_policy	IT_1	PI_1	SC_11	WC_11	PE_11	RG_11	PT_11	SH_11	DT_11	masks	temperature	dem_index	TT_84_pth	numid	slopeid	cases_start
Australia	25500000	86	0.87	54.75	9.206	2.55	1.3	50	.	-2		30.56	1	2	3	2	0	0	0	2	0	0	0	0	.	8.96	64.0594	1	38	377
Australia	25500000	86	0.87	54.75	9.206	2.55	1.3	50	.	-1	0.0415008	52.78	1	2	4	2	0	2	2	2	0	0	2	0	.	8.96	64.0594	1	38	377
Australia	25500000	86	0.87	54.75	9.206	2.55	1.3	50	-39.3909	0	0.0131242	71.3	1	2	4	2	3	2	2	4	0	0	2	0	297.5	8.96	64.0594	1	38	377
Australia	25500000	86	0.87	54.75	9.206	2.55	1.3	50	-47.6024	1	0.00600886	73.15	1	2	4	2	3	2	2	4	0	2	2	0	297.5	8.96	64.0594	1	38	377
Australia	25500000	86	0.87	54.75	9.206	2.55	1.3	50	-49.4961	2	0.00210056	73.15	1	2	4	2	3	2	2	4	0	2	2	0	300	8.96	64.0594	1	38	377
Australia	25500000	86	0.87	54.75	9.206	2.55	1.3	50	-43.5461	3	0.0026569	69.44	1	2	4	2	2	2	2	4	0	2	2	0	297.5	8.96	64.0594	1	38	377
Australia	25500000	86	0.87	54.75	9.206	2.55	1.3	50	-40.5421	4	0.00254676	69.44	3	2	4	2	2	2	2	4	0	2	2	0	293.75	8.96	64.0594	1	38	377
Australia	25500000	86	0.87	54.75	9.206	2.55	1.3	50	-36.3897	5	0.00199661	69.44	3	2	4	2	2	2	2	4	0	2	2	0	292.5	8.96	64.0594	1	38	377
Australia	25500000	86	0.87	54.75	9.206	2.55	1.3	50	-31.339	6	0.00116818	69.44	3	2	4	2	2	2	2	4	0	2	2	0	291.25	8.96	64.0594	1	38	377
Australia	25500000	86	0.87	54.75	9.206	2.55	1.3	50	-28.6087	7	0.0018937	67.13	3	2	4	2	2	0	2	4	1	0	2	0	290	8.96	64.0594	1	38	377
Australia	25500000	86	0.87	54.75	9.206	2.55	1.3	50	-26.4104	8	0.000907569	65.28	3	2	4	2	2	0	2	4	1	0	2	0	291.25	8.96	64.0594	1	38	377
Australia	25500000	86	0.87	54.75	9.206	2.55	1.3	50	-23.5419	9	0.0015653	62.04	3	2	4	2	2	0	2	3	1	0	2	0	291.25	8.96	64.0594	1	38	377
Australia	25500000	86	0.87	54.75	9.206	2.55	1.3	50	-21.6198	10	0.00279586	62.04	3	2	4	2	2	0	2	3	1	0	2	0	291.25	8.96	64.0594	1	38	377
Austria	9006000	57	0.87	58.62	10.397	2.88	0.96	15	.	-2		30.56	1	1	3	2	0	0	2	0	0	0	0	0	.	8.16	51.4055	2	39	246
Austria	9006000	57	0.87	58.62	10.397	2.88	0.96	15	.	-1	0.0974068	81.48	1	1	3	2	2	3	2	4	1	2	2	0	.	8.16	51.4055	2	39	246
Austria	9006000	57	0.87	58.62	10.397	2.88	0.96	15	-60.6428	0	0.0273981	81.48	2	1	3	2	2	3	2	4	1	2	2	0	276.25	8.16	51.4055	2	39	246
Austria	9006000	57	0.87	58.62	10.397	2.88	0.96	15	-56.0244	1	0.014721	81.48	2	2	3	2	2	3	2	4	1	2	2	2	278.75	8.16	51.4055	2	39	246
Austria	9006000	57	0.87	58.62	10.397	2.88	0.96	15	-54.7032	2	0.00576855	81.48	2	2	3	2	2	3	2	4	1	2	2	2	286.25	8.16	51.4055	2	39	246
Austria	9006000	57	0.87	58.62	10.397	2.88	0.96	15	-55.5467	3	0.00450436	77.78	2	2	3	2	2	2	2	4	1	2	2	2	285	8.16	51.4055	2	39	246
Austria	9006000	57	0.87	58.62	10.397	2.88	0.96	15	-52.0822	4	0.00259532	77.78	2	2	3	2	2	2	2	4	1	2	2	2	286.25	8.16	51.4055	2	39	246
Austria	9006000	57	0.87	58.62	10.397	2.88	0.96	15	-47.2864	5	0.00282686	75	2	2	3	2	2	2	2	4	1	2	0	2	286.25	8.16	51.4055	2	39	246
Austria	9006000	57	0.87	58.62	10.397	2.88	0.96	15	-35.0387	6	0.00314926	64.81	2	2	3	2	2	2	2	3	1	0	0	2	288.75	8.16	51.4055	2	39	246
Austria	9006000	57	0.87	58.62	10.397	2.88	0.96	15	-27.8136	7	0.00206628	59.26	2	2	3	2	2	2	2	3	0	0	0	2	287.5	8.16	51.4055	2	39	246
Austria	9006000	57	0.87	58.62	10.397	2.88	0.96	15	-26.0712	8	0.00154274	59.26	2	2	3	2	2	2	2	3	0	0	0	2	290	8.16	51.4055	2	39	246
Austria	9006000	57	0.87	58.62	10.397	2.88	0.96	15	-25.4511	9	0.00198142	59.26	2	2	3	2	2	2	2	3	0	0	0	2	288.75	8.16	51.4055	2	39	246
Austria	9006000	57	0.87	58.62	10.397	2.88	0.96	15	-21.3313	10	0.00165514	50	3	2	3	2	0	2	2	3	0	0	0	2	291.25	8.16	51.4055	2	39	246
Belgium	11590000	98	0.89	53.68	10.339	2.36	0.9	35	.	-2		19.44	1	2	1	2	0	0	0	0	0	0	0	0	.	7.51	79.0914	3	40	267
Belgium	11590000	98	0.89	53.68	10.339	2.36	0.9	35	.	-1	0.169513	50.93	1	1	1	2	2	2	2	0	0	0	2	0	.	7.51	79.0914	3	40	267
Belgium	11590000	98	0.89	53.68	10.339	2.36	0.9	35	-77.1699	0	0.082101	81.48	1	1	4	2	2	3	2	4	0	2	2	0	277.5	7.51	79.0914	3	40	267
Belgium	11590000	98	0.89	53.68	10.339	2.36	0.9	35	-76.3359	1	0.0494699	81.48	1	1	4	2	2	3	2	4	0	2	2	0	281.25	7.51	79.0914	3	40	267
Belgium	11590000	98	0.89	53.68	10.339	2.36	0.9	35	-73.5229	2	0.04002	81.48	1	1	4	2	2	3	2	4	0	2	2	0	288.75	7.51	79.0914	3	40	267
Belgium	11590000	98	0.89	53.68	10.339	2.36	0.9	35	-73.9741	3	0.020891	81.48	1	1	4	2	2	3	2	4	0	2	2	0	283.75	7.51	79.0914	3	40	267
Belgium	11590000	98	0.89	53.68	10.339	2.36	0.9	35	-69.3527	4	0.00931781	81.48	1	1	4	2	2	3	2	4	0	2	2	0	286.25	7.51	79.0914	3	40	267
Belgium	11590000	98	0.89	53.68	10.339	2.36	0.9	35	-69.1214	5	0.00900192	81.48	1	1	4	2	2	3	2	4	0	2	2	2	283.75	7.51	79.0914	3	40	267
Belgium	11590000	98	0.89	53.68	10.339	2.36	0.9	35	-62.8991	6	0.00526086	78.7	2	1	3	2	2	3	2	4	0	2	2	2	286.25	7.51	79.0914	3	40	267
Belgium	11590000	98	0.89	53.68	10.339	2.36	0.9	35	-51.2584	7	0.00420732	75	2	1	3	2	2	2	2	4	0	2	2	2	283.75	7.51	79.0914	3	40	267
Belgium	11590000	98	0.89	53.68	10.339	2.36	0.9	35	-44.8388	8	0.0028596	75	2	2	3	2	2	2	2	4	0	2	2	2	288.75	7.51	79.0914	3	40	267
Belgium	11590000	98	0.89	53.68	10.339	2.36	0.9	35	-38.9523	9	0.00199145	75	2	2	3	2	2	2	2	4	0	2	2	2	287.5	7.51	79.0914	3	40	267
Belgium	11590000	98	0.89	53.68	10.339	2.36	0.9	35	-38.0081	10	0.00171685	75	2	2	3	2	2	2	2	4	0	2	2	2	287.5	7.51	79.0914	3	40	267
Canada	37742000	81	0.88	50.97	10.663	2.45	1.14	46	.	-2		22.22	2	1	1	2	0	0	2	0	0	0	0	0	.	9.24	47.4566	4	41	117
Canada	37742000	81	0.88	50.97	10.663	2.45	1.14	46	.	-1	0.157965	61.11	2	1	4	2	3	3	2	3	0	0	0	0	.	9.24	47.4566	4	41	117
Canada	37742000	81	0.88	50.97	10.663	2.45	1.14	46	-54.6411	0	0.0901992	72.69	2	1	4	2	3	3	2	4	0	0	2	0	262.5	9.24	47.4566	4	41	117
Canada	37742000	81	0.88	50.97	10.663	2.45	1.14	46	-56.6572	1	0.0587916	74.54	2	1	4	2	3	3	2	4	0	0	2	0	268.75	9.24	47.4566	4	41	117
Canada	37742000	81	0.88	50.97	10.663	2.45	1.14	46	-58.166	2	0.0498187	72.69	2	1	4	2	3	3	2	4	0	0	2	1	267.5	9.24	47.4566	4	41	117
Canada	37742000	81	0.88	50.97	10.663	2.45	1.14	46	-55.9472	3	0.0332969	72.69	2	1	4	2	3	3	2	4	0	0	2	1	271	9.24	47.4566	4	41	117
Canada	37742000	81	0.88	50.97	10.663	2.45	1.14	46	-52.7523	4	0.0282905	72.69	2	1	4	2	3	3	2	4	0	0	2	1	272.5	9.24	47.4566	4	41	117
Canada	37742000	81	0.88	50.97	10.663	2.45	1.14	46	-50.1192	5	0.0175622	72.69	2	1	4	2	3	3	2	4	0	0	2	1	276.25	9.24	47.4566	4	41	117
Canada	37742000	81	0.88	50.97	10.663	2.45	1.14	46	-47.4654	6	0.0145569	72.69	2	1	4	2	3	3	2	4	0	0	2	1	273.75	9.24	47.4566	4	41	117
Canada	37742000	81	0.88	50.97	10.663	2.45	1.14	46	-47.1105	7	0.0120456	70.83	2	1	4	2	3	3	2	4	0	0	2	1	282.5	9.24	47.4566	4	41	117
Canada	37742000	81	0.88	50.97	10.663	2.45	1.14	46	-42.5044	8	0.00819936	70.83	2	1	4	2	3	3	2	4	0	0	2	1	282.5	9.24	47.4566	4	41	117
Canada	37742000	81	0.88	50.97	10.663	2.45	1.14	46	-37.0836	9	0.00573354	70.83	2	1	4	2	3	3	2	4	0	0	2	1	283	9.24	47.4566	4	41	117
Canada	37742000	81	0.88	50.97	10.663	2.45	1.14	46	-35.0256	10	0.00387055	70.83	2	1	4	2	3	3	2	4	0	0	2	1	285	9.24	47.4566	4	41	117
Chile	19116000	85	0.75	25.07	8.984	3.58	2.55	21	.	-2		22.22	0	0	0	2	3	0	0	0	0	0	0	0	.	8.28	37.0775	5	42	101
Chile	19116000	85	0.75	25.07	8.984	3.58	2.55	21	.	-1	0.110137	51.85	0	0	3	2	3	2	2	2	0	0	0	0	.	8.28	37.0775	5	42	101
Chile	19116000	85	0.75	25.07	8.984	3.58	2.55	21	-57.3205	0	0.073256	73.15	2	0	3	2	3	2	2	3	0	2	2	0	291	8.28	37.0775	5	42	101
Chile	19116000	85	0.75	25.07	8.984	3.58	2.55	21	-58.4351	1	0.0526116	73.15	2	2	3	2	3	2	2	3	0	2	2	0	291.75	8.28	37.0775	5	42	101
Chile	19116000	85	0.75	25.07	8.984	3.58	2.55	21	-62.2884	2	0.0460024	73.15	2	2	3	2	3	2	2	3	0	2	2	2	289.5	8.28	37.0775	5	42	101
Chile	19116000	85	0.75	25.07	8.984	3.58	2.55	21	-56.594	3	0.0591358	73.15	2	2	3	2	3	2	2	3	0	2	2	2	289.5	8.28	37.0775	5	42	101
Chile	19116000	85	0.75	25.07	8.984	3.58	2.55	21	-56.1716	4	0.0605021	73.15	2	2	3	2	3	2	2	3	0	2	2	2	290	8.28	37.0775	5	42	101
Chile	19116000	85	0.75	25.07	8.984	3.58	2.55	21	-55.553	5	0.0643011	73.15	2	2	3	2	3	2	2	3	0	2	2	2	290.75	8.28	37.0775	5	42	101
Chile	19116000	85	0.75	25.07	8.984	3.58	2.55	21	-54.7695	6	0.0698233	75.93	2	2	3	2	3	2	2	3	0	2	2	2	287.25	8.28	37.0775	5	42	101
Chile	19116000	85	0.75	25.07	8.984	3.58	2.55	21	-62.0865	7	0.056673	78.24	2	2	3	2	3	3	2	4	0	2	2	2	288.75	8.28	37.0775	5	42	101
Chile	19116000	85	0.75	25.07	8.984	3.58	2.55	21	-63.5656	8	0.0437717	78.24	2	2	3	2	3	3	2	4	0	2	2	2	288.75	8.28	37.0775	5	42	101
Chile	19116000	85	0.75	25.07	8.984	3.58	2.55	21	-59.921	9	0.032481	78.24	2	2	3	2	3	3	2	4	0	2	2	2	288.75	8.28	37.0775	5	42	101
Chile	19116000	85	0.75	25.07	8.984	3.58	2.55	21	-60.2806	10	0.0216772	78.24	2	2	3	2	3	3	2	4	0	2	2	2	288	8.28	37.0775	5	42	101
Colombia	50883000	80	0.63	16.2	7.226	3.53	3.9	0	.	-2		12.04	2	0	0	2	0	0	0	0	0	0	0	0	.	7.04	6.75113	6	43	1
Colombia	50883000	80	0.63	16.2	8.226	3.53	3.9	0	.	-1	0.191607	34.26	2	0	2	2	0	0	2	2	0	0	0	0	.	7.04	6.75113	6	43	1
Colombia	50883000	80	0.63	16.2	9.226	3.53	3.9	0	-55.0874	0	0.129866	50.93	2	0	2	2	3	0	2	3	0	0	0	0	301.25	7.04	6.75113	6	43	1
Colombia	50883000	80	0.63	16.2	10.226	3.53	3.9	0	-77.3933	1	0.100253	87.96	2	1	4	2	3	3	2	3	1	2	2	0	301.5	7.04	6.75113	6	43	1
Colombia	50883000	80	0.63	16.2	11.226	3.53	3.9	0	-75.0884	2	0.0482341	87.96	2	2	4	2	3	3	2	3	1	2	2	2	301.5	7.04	6.75113	6	43	1
Colombia	50883000	80	0.63	16.2	12.226	3.53	3.9	0	-76.1014	3	0.0512965	87.96	2	2	4	2	3	3	2	3	1	2	2	2	301.5	7.04	6.75113	6	43	1
Colombia	50883000	80	0.63	16.2	13.226	3.53	3.9	0	-70.9663	4	0.0529871	84.26	2	2	4	2	3	2	2	3	1	2	2	2	300	7.04	6.75113	6	43	1
Colombia	50883000	80	0.63	16.2	14.226	3.53	3.9	0	-67.5735	5	0.0529101	87.04	2	2	4	2	3	2	2	4	1	2	2	2	301.5	7.04	6.75113	6	43	1
Colombia	50883000	80	0.63	16.2	15.226	3.53	3.9	0	-62.6061	6	0.050775	90.74	2	2	4	2	3	3	2	4	1	2	2	2	301.5	7.04	6.75113	6	43	1
Colombia	50883000	80	0.63	16.2	16.226	3.53	3.9	0	-54.2737	7	0.0433329	87.04	2	2	4	2	3	2	2	4	1	2	2	2	300	7.04	6.75113	6	43	1
Colombia	50883000	80	0.63	16.2	17.226	3.53	3.9	0	-50.6695	8	0.0487067	87.04	2	2	4	2	3	2	2	4	1	2	2	2	300	7.04	6.75113	6	43	1
Colombia	50883000	80	0.63	16.2	18.226	3.53	3.9	0	-50.5455	9	0.0462954	87.04	2	2	4	2	3	2	2	4	1	2	2	2	298.75	7.04	6.75113	6	43	1
Colombia	50883000	80	0.63	16.2	19.226	3.53	3.9	0	-46.0051	10	0.0357851	87.04	2	2	4	2	3	2	2	4	1	2	2	2	298.75	7.04	6.75113	6	43	1
Czech Republic	10709000	74	0.85	42.17	7.231	2.4	0.85	9	.	-2		25	1	2	3	2	0	0	0	2	0	0	0	0	.	7.67	43.0616	7	44	41
Czech Republic	10709000	74	0.85	42.17	7.231	2.4	0.85	9	.	-1	0.131396	79.63	1	2	4	2	3	3	2	3	0	2	2	0	.	7.67	43.0616	7	44	41
Czech Republic	10709000	74	0.85	42.17	7.231	2.4	0.85	9	-53.8766	0	0.061304	82.41	1	2	4	2	3	3	2	4	0	2	2	3	276.25	7.67	43.0616	7	44	41
Czech Republic	10709000	74	0.85	42.17	7.231	2.4	0.85	9	-49.477	1	0.0285806	82.41	2	2	4	2	3	3	2	4	0	2	2	3	278.75	7.67	43.0616	7	44	41
Czech Republic	10709000	74	0.85	42.17	7.231	2.4	0.85	9	-47.9288	2	0.0202776	74.07	2	2	4	2	3	3	2	4	0	2	0	3	286.25	7.67	43.0616	7	44	41
Czech Republic	10709000	74	0.85	42.17	7.231	2.4	0.85	9	-48.5398	3	0.00930342	71.3	2	2	3	2	3	3	2	4	0	2	0	3	283.75	7.67	43.0616	7	44	41
Czech Republic	10709000	74	0.85	42.17	7.231	2.4	0.85	9	-39.8641	4	0.00730082	60.19	2	2	3	2	2	2	2	4	0	0	0	3	285	7.67	43.0616	7	44	41
Czech Republic	10709000	74	0.85	42.17	7.231	2.4	0.85	9	-37.8591	5	0.00577886	57.41	2	2	3	2	2	2	2	3	0	0	0	3	286.25	7.67	43.0616	7	44	41
Czech Republic	10709000	74	0.85	42.17	7.231	2.4	0.85	9	-35.3815	6	0.00724333	57.41	2	2	3	2	2	2	2	3	0	0	0	3	286.25	7.67	43.0616	7	44	41
Czech Republic	10709000	74	0.85	42.17	7.231	2.4	0.85	9	-23.0843	7	0.00652869	57.41	2	2	3	2	2	2	2	3	0	0	0	3	285	7.67	43.0616	7	44	41
Czech Republic	10709000	74	0.85	42.17	7.231	2.4	0.85	9	-15.0003	8	0.00488443	57.41	2	2	3	2	2	2	2	3	0	0	0	3	288.75	7.67	43.0616	7	44	41
Czech Republic	10709000	74	0.85	42.17	7.231	2.4	0.85	9	-14.8735	9	0.0058021	45.37	2	2	3	2	2	0	0	2	0	0	0	2	286.25	7.67	43.0616	7	44	41
Czech Republic	10709000	74	0.85	42.17	7.231	2.4	0.85	9	-10.4116	10	0.00519259	41.67	2	2	3	2	2	0	0	2	0	0	0	2	291.25	7.67	43.0616	7	44	41
Denmark	5792000	88	0.92	59.13	10.108	2.22	0.91	5	.	-2		20.37	0	1	2	2	0	0	0	0	0	0	0	0	.	9.15	99.259	8	45	6
Denmark	5792000	88	0.92	59.13	10.108	2.22	0.91	5	.	-1	0.0721453	31.48	0	1	2	2	0	0	0	0	1	0	0	0	.	9.15	99.259	8	45	6
Denmark	5792000	88	0.92	59.13	10.108	2.22	0.91	5	-49.8159	0	0.0873895	65.74	1	1	4	2	3	0	0	3	1	0	0	0	276.25	9.15	99.259	8	45	6
Denmark	5792000	88	0.92	59.13	10.108	2.22	0.91	5	-58.3312	1	0.0852568	72.22	1	1	4	2	3	2	0	4	1	0	0	0	276.25	9.15	99.259	8	45	6
Denmark	5792000	88	0.92	59.13	10.108	2.22	0.91	5	-53.4484	2	0.036353	72.22	1	1	4	2	3	2	0	4	1	0	0	0	281.25	9.15	99.259	8	45	6
Denmark	5792000	88	0.92	59.13	10.108	2.22	0.91	5	-54.6235	3	0.0241554	72.22	1	1	4	2	3	2	0	4	1	0	0	0	283.75	9.15	99.259	8	45	6
Denmark	5792000	88	0.92	59.13	10.108	2.22	0.91	5	-51.1842	4	0.0201955	72.22	1	1	4	2	3	2	0	4	1	0	0	0	282.5	9.15	99.259	8	45	6
Denmark	5792000	88	0.92	59.13	10.108	2.22	0.91	5	-39.0001	5	0.014967	68.52	2	1	4	2	2	2	0	4	1	0	0	0	285	9.15	99.259	8	45	6
Denmark	5792000	88	0.92	59.13	10.108	2.22	0.91	5	-38.4976	6	0.0108414	68.52	2	1	4	2	2	2	0	4	1	0	0	0	281.25	9.15	99.259	8	45	6
Denmark	5792000	88	0.92	59.13	10.108	2.22	0.91	5	-36.7398	7	0.00600118	68.52	2	1	4	2	2	2	0	4	1	0	0	0	283.75	9.15	99.259	8	45	6
Denmark	5792000	88	0.92	59.13	10.108	2.22	0.91	5	-32.6964	8	0.00489468	65.74	3	1	4	2	2	2	0	3	1	0	0	0	282.5	9.15	99.259	8	45	6
Denmark	5792000	88	0.92	59.13	10.108	2.22	0.91	5	-31.7882	9	0.00378201	65.74	3	1	4	2	2	2	0	3	1	0	0	0	287.5	9.15	99.259	8	45	6
Denmark	5792000	88	0.92	59.13	10.108	2.22	0.91	5	-23.3054	10	0.00321937	57.41	3	1	3	2	2	2	0	3	1	0	0	0	286.25	9.15	99.259	8	45	6
Estonia	1327000	68	0.86	38.46	6.429	2.3	1.1	14	.	-2		25	1	0	1	2	0	0	2	0	0	0	0	0	.	7.84	75.8146	9	46	16
Estonia	1327000	68	0.86	38.46	6.429	2.3	1.1	14	.	-1	0.0689512	50	1	0	3	2	3	0	2	0	0	0	2	0	.	7.84	75.8146	9	46	16
Estonia	1327000	68	0.86	38.46	6.429	2.3	1.1	14	-47.2248	0	0.0499637	61.11	1	0	3	2	3	0	2	4	0	0	2	0	271.25	7.84	75.8146	9	46	16
Estonia	1327000	68	0.86	38.46	6.429	2.3	1.1	14	-49.64	1	0.0249241	77.78	1	0	3	2	3	3	2	4	0	2	2	0	278.75	7.84	75.8146	9	46	16
Estonia	1327000	68	0.86	38.46	6.429	2.3	1.1	14	-48.8351	2	0.0150439	77.78	2	0	3	2	3	3	2	4	0	2	2	0	276.25	7.84	75.8146	9	46	16
Estonia	1327000	68	0.86	38.46	6.429	2.3	1.1	14	-45.978	3	0.00848516	77.78	2	0	3	2	3	3	2	4	0	2	2	0	276.25	7.84	75.8146	9	46	16
Estonia	1327000	68	0.86	38.46	6.429	2.3	1.1	14	-41.1913	4	0.00260161	77.78	2	0	3	2	3	3	2	4	0	2	2	0	277.5	7.84	75.8146	9	46	16
Estonia	1327000	68	0.86	38.46	6.429	2.3	1.1	14	-40.9107	5	0.00312666	75	2	0	2	2	3	3	2	4	0	2	2	0	281.25	7.84	75.8146	9	46	16
Estonia	1327000	68	0.86	38.46	6.429	2.3	1.1	14	-30.9154	6	0.00337853	75	2	0	2	2	3	3	2	4	0	2	2	1	281.25	7.84	75.8146	9	46	16
Estonia	1327000	68	0.86	38.46	6.429	2.3	1.1	14	-25.4342	7	0.00399931	62.96	2	0	2	2	3	2	2	4	0	2	0	1	278.75	7.84	75.8146	9	46	16
Estonia	1327000	68	0.86	38.46	6.429	2.3	1.1	14	-19.4508	8	0.00298313	50	2	0	2	2	0	2	2	4	0	0	0	1	283.75	7.84	75.8146	9	46	16
Estonia	1327000	68	0.86	38.46	6.429	2.3	1.1	14	-14.7729	9	0.00557483	50	2	0	2	2	0	2	2	4	0	0	0	1	286.25	7.84	75.8146	9	46	16
Estonia	1327000	68	0.86	38.46	6.429	2.3	1.1	14	-11.0156	10	0.000870135	41.67	2	0	2	2	0	2	0	3	0	0	0	1	288.75	7.84	75.8146	9	46	16
Finland	5541000	86	0.89	50.53	9.207	2.07	0.94	43	.	-2		37.04	1	1	3	2	0	0	2	2	0	0	0	0	.	9.2	37.013	10	47	59
Finland	5541000	86	0.89	50.53	9.207	2.07	0.94	43	.	-1	0.0679675	64.81	1	1	4	2	2	0	2	4	0	0	0	0	.	9.2	37.013	10	47	59
Finland	5541000	86	0.89	50.53	9.207	2.07	0.94	43	-27.7582	0	0.0802024	64.81	1	1	4	2	2	0	2	4	0	0	0	0	268.75	9.2	37.013	10	47	59
Finland	5541000	86	0.89	50.53	9.207	2.07	0.94	43	-27.0744	1	0.0374237	67.59	1	1	4	2	2	0	2	4	0	0	2	0	273.75	9.2	37.013	10	47	59
Finland	5541000	86	0.89	50.53	9.207	2.07	0.94	43	-33.4355	2	0.0349203	67.59	1	1	4	2	2	0	2	4	0	0	2	0	273.75	9.2	37.013	10	47	59
Finland	5541000	86	0.89	50.53	9.207	2.07	0.94	43	-48.5498	3	0.0221781	62.96	1	1	4	2	2	2	2	2	0	0	2	0	273.75	9.2	37.013	10	47	59
Finland	5541000	86	0.89	50.53	9.207	2.07	0.94	43	-43.058	4	0.0183493	60.19	1	1	4	2	2	2	2	2	0	0	0	0	273.75	9.2	37.013	10	47	59
Finland	5541000	86	0.89	50.53	9.207	2.07	0.94	43	-38.7222	5	0.0114827	60.19	1	1	4	2	2	2	2	2	0	0	0	0	276.25	9.2	37.013	10	47	59
Finland	5541000	86	0.89	50.53	9.207	2.07	0.94	43	-38.1041	6	0.00790046	60.19	1	1	4	2	2	2	2	2	0	0	0	0	276.25	9.2	37.013	10	47	59
Finland	5541000	86	0.89	50.53	9.207	2.07	0.94	43	-38.7926	7	0.00541177	53.7	1	1	3	2	0	2	2	2	0	0	0	1	278.75	9.2	37.013	10	47	59
Finland	5541000	86	0.89	50.53	9.207	2.07	0.94	43	-37.4511	8	0.00352182	53.7	1	1	3	2	0	2	2	2	0	0	0	1	281.25	9.2	37.013	10	47	59
Finland	5541000	86	0.89	50.53	9.207	2.07	0.94	43	-29.2181	9	0.00313306	53.7	1	1	3	2	0	2	2	2	0	0	0	1	283.75	9.2	37.013	10	47	59
Finland	5541000	86	0.89	50.53	9.207	2.07	0.94	43	-22.8858	10	0.00110859	44.44	1	1	3	2	0	2	2	2	0	0	0	1	286.25	9.2	37.013	10	47	59
France	65274000	82	0.86	47.82	11.313	2.22	1.08	36	.	-2		34.72	2	1	1	2	0	0	2	4	0	0	0	0	.	7.99	22.87	11	48	100
France	65274000	82	0.86	47.82	11.313	2.22	1.08	36	.	-1	0.180545	43.98	2	1	1	2	3	0	2	4	0	0	0	0	.	7.99	22.87	11	48	100
France	65274000	82	0.86	47.82	11.313	2.22	1.08	36	-28.6886	0	0.146384	49.54	2	1	1	2	3	0	2	4	0	0	0	0	285	7.99	22.87	11	48	100
France	65274000	82	0.86	47.82	11.313	2.22	1.08	36	-77.3827	1	0.032488	87.96	1	1	3	2	3	3	2	4	1	2	2	0	281.25	7.99	22.87	11	48	100
France	65274000	82	0.86	47.82	11.313	2.22	1.08	36	-83.7485	2	0.0294942	87.96	1	1	3	2	3	3	2	4	1	2	2	0	282.25	7.99	22.87	11	48	100
France	65274000	82	0.86	47.82	11.313	2.22	1.08	36	-81.1151	3	0.147969	87.96	1	1	3	2	3	3	2	4	1	2	2	0	287.5	7.99	22.87	11	48	100
France	65274000	82	0.86	47.82	11.313	2.22	1.08	36	-80.4701	4	0.00983319	87.96	1	1	3	2	3	3	2	4	1	2	2	0	287.5	7.99	22.87	11	48	100
France	65274000	82	0.86	47.82	11.313	2.22	1.08	36	-77.9853	5	0.00727384	87.96	1	1	3	2	3	3	2	4	1	2	2	0	288.75	7.99	22.87	11	48	100
France	65274000	82	0.86	47.82	11.313	2.22	1.08	36	-75.6371	6	0.00623151	87.96	1	1	3	2	3	3	2	4	1	2	2	0	287.5	7.99	22.87	11	48	100
France	65274000	82	0.86	47.82	11.313	2.22	1.08	36	-74.8895	7	0.00242206	87.96	1	1	3	2	3	3	2	4	1	2	2	0	288.75	7.99	22.87	11	48	100
France	65274000	82	0.86	47.82	11.313	2.22	1.08	36	-64.8033	8	0.0022409	87.96	1	1	3	2	3	3	2	4	1	2	2	0	286.25	7.99	22.87	11	48	100
France	65274000	82	0.86	47.82	11.313	2.22	1.08	36	-48.3269	9	0.00436928	76.85	2	2	3	2	2	2	2	4	1	0	2	2	290	7.99	22.87	11	48	100
France	65274000	82	0.86	47.82	11.313	2.22	1.08	36	-44.3701	10	0.00130612	76.85	2	2	3	2	2	2	2	4	1	0	2	2	290	7.99	22.87	11	48	100
Germany	83784000	76	0.87	55.74	11.247	2.05	1.05	30	.	-2		16.67	1	2	0	2	2	0	0	0	0	0	0	0	.	8.67	42.1654	12	49	27
Germany	83784000	76	0.87	55.74	11.247	2.05	1.05	30	.	-1	0.305432	25	1	2	1	2	2	0	0	0	0	0	0	0	.	8.67	42.1654	12	49	27
Germany	83784000	76	0.87	55.74	11.247	2.05	1.05	30	-8.46656	0	0.17147	32.87	1	2	1	2	2	0	2	2	0	0	0	0	282.5	8.67	42.1654	12	49	27
Germany	83784000	76	0.87	55.74	11.247	2.05	1.05	30	-36.8241	1	0.110783	52.31	1	1	4	2	3	0	2	2	0	0	0	0	277.5	8.67	42.1654	12	49	27
Germany	83784000	76	0.87	55.74	11.247	2.05	1.05	30	-55.678	2	0.0550229	76.85	1	1	4	2	3	2	2	4	0	2	2	0	276.25	8.67	42.1654	12	49	27
Germany	83784000	76	0.87	55.74	11.247	2.05	1.05	30	-51.6294	3	0.0250866	76.85	1	1	4	2	3	2	2	4	0	2	2	0	282.5	8.67	42.1654	12	49	27
Germany	83784000	76	0.87	55.74	11.247	2.05	1.05	30	-51.8866	4	0.0160565	76.85	1	1	4	2	3	2	2	4	0	2	2	0	283.75	8.67	42.1654	12	49	27
Germany	83784000	76	0.87	55.74	11.247	2.05	1.05	30	-50.7098	5	0.0100214	76.85	1	1	4	2	3	2	2	4	0	2	2	1	285	8.67	42.1654	12	49	27
Germany	83784000	76	0.87	55.74	11.247	2.05	1.05	30	-42.1175	6	0.00575668	76.85	1	1	4	2	3	2	2	4	0	2	2	2	286.25	8.67	42.1654	12	49	27
Germany	83784000	76	0.87	55.74	11.247	2.05	1.05	30	-42.4645	7	0.00496809	76.85	3	1	4	2	3	2	2	4	0	2	2	2	283.75	8.67	42.1654	12	49	27
Germany	83784000	76	0.87	55.74	11.247	2.05	1.05	30	-35.9147	8	0.00355186	66.2	3	1	4	2	2	2	2	4	0	0	2	2	285	8.67	42.1654	12	49	27
Germany	83784000	76	0.87	55.74	11.247	2.05	1.05	30	-29.6546	9	0.00242444	64.35	3	1	4	2	2	2	2	4	0	0	2	2	286.25	8.67	42.1654	12	49	27
Germany	83784000	76	0.87	55.74	11.247	2.05	1.05	30	-31.0679	10	0.00203139	59.72	3	1	3	2	2	2	2	4	0	0	2	2	287.5	8.67	42.1654	12	49	27
Greece	10423000	85	0.82	31.17	8.042	2.44	1.2	3	.	-2		19.44	0	0	0	2	0	0	2	0	0	0	0	0	.	7.39	14.6789	13	50	4
Greece	10423000	85	0.82	31.17	8.042	2.44	1.2	3	.	-1	0.128066	28.7	0	0	0	2	3	0	2	0	0	0	0	0	.	7.39	14.6789	13	50	4
Greece	10423000	85	0.82	31.17	8.042	2.44	1.2	3	-37.9173	0	0.104238	54.63	0	0	3	2	3	2	2	0	1	0	0	0	285	7.39	14.6789	13	50	4
Greece	10423000	85	0.82	31.17	8.042	2.44	1.2	3	-73.3405	1	0.067221	74.07	0	0	3	2	3	2	2	4	1	0	2	0	285	7.39	14.6789	13	50	4
Greece	10423000	85	0.82	31.17	8.042	2.44	1.2	3	-81.9032	2	0.0316668	84.26	0	0	3	2	3	2	2	4	1	2	2	0	281.25	7.39	14.6789	13	50	4
Greece	10423000	85	0.82	31.17	8.042	2.44	1.2	3	-71.9986	3	0.0102511	84.26	0	0	3	2	3	2	2	4	1	2	2	0	286.25	7.39	14.6789	13	50	4
Greece	10423000	85	0.82	31.17	8.042	2.44	1.2	3	-65.9159	4	0.0164839	84.26	2	0	3	2	3	2	2	4	1	2	2	0	288.75	7.39	14.6789	13	50	4
Greece	10423000	85	0.82	31.17	8.042	2.44	1.2	3	-68.5002	5	0.00637545	84.26	2	0	3	2	3	2	2	4	1	2	2	0	288.75	7.39	14.6789	13	50	4
Greece	10423000	85	0.82	31.17	8.042	2.44	1.2	3	-64.8473	6	0.00483656	84.26	2	0	3	2	3	2	2	4	1	2	2	0	291.25	7.39	14.6789	13	50	4
Greece	10423000	85	0.82	31.17	8.042	2.44	1.2	3	-54.2368	7	0.00564927	84.26	2	0	3	2	3	2	2	4	1	2	2	0	291.25	7.39	14.6789	13	50	4
Greece	10423000	85	0.82	31.17	8.042	2.44	1.2	3	-39.3036	8	0.00286384	72.22	2	0	3	2	3	0	2	3	1	2	2	2	296.25	7.39	14.6789	13	50	4
Greece	10423000	85	0.82	31.17	8.042	2.44	1.2	3	-30.9915	9	0.00192605	68.52	2	0	3	2	2	0	2	3	1	2	2	2	297.5	7.39	14.6789	13	50	4
Greece	10423000	85	0.82	31.17	8.042	2.44	1.2	3	-26.7578	10	0.00315547	68.52	2	0	3	2	2	0	2	3	1	2	2	2	291.25	7.39	14.6789	13	50	4
Hungary	9660000	72	0.82	33.79	6.88	2.6	1.04	7	.	-2		46.3	1	2	3	2	2	0	2	2	0	0	0	0	.	6.56	19.8077	14	51	13
Hungary	9660000	72	0.82	33.79	6.88	2.6	1.04	7	.	-1	0.127958	67.59	1	2	4	2	3	2	2	2	1	0	0	0	.	6.56	19.8077	14	51	13
Hungary	9660000	72	0.82	33.79	6.88	2.6	1.04	7	-36.4653	0	0.0791823	67.59	1	2	4	2	3	2	2	2	1	0	0	0	276.25	6.56	19.8077	14	51	13
Hungary	9660000	72	0.82	33.79	6.88	2.6	1.04	7	-34.9827	1	0.0844829	76.85	1	2	4	2	3	2	2	2	1	2	2	0	277.5	6.56	19.8077	14	51	13
Hungary	9660000	72	0.82	33.79	6.88	2.6	1.04	7	-34.0212	2	0.0463288	76.85	1	2	4	2	3	2	2	2	1	2	2	0	286.25	6.56	19.8077	14	51	13
Hungary	9660000	72	0.82	33.79	6.88	2.6	1.04	7	-34.3574	3	0.0333139	76.85	1	2	4	2	3	2	2	2	1	2	2	0	285	6.56	19.8077	14	51	13
Hungary	9660000	72	0.82	33.79	6.88	2.6	1.04	7	-31.2055	4	0.0189985	76.85	1	2	4	2	3	2	2	2	1	2	2	2	285	6.56	19.8077	14	51	13
Hungary	9660000	72	0.82	33.79	6.88	2.6	1.04	7	-30.1765	5	0.0102415	76.85	1	2	4	2	3	2	2	2	1	2	2	2	287.5	6.56	19.8077	14	51	13
Hungary	9660000	72	0.82	33.79	6.88	2.6	1.04	7	-29.4609	6	0.0106431	66.67	1	2	3	2	3	2	2	2	1	2	0	2	287.5	6.56	19.8077	14	51	13
Hungary	9660000	72	0.82	33.79	6.88	2.6	1.04	7	-27.6207	7	0.00756837	66.67	1	2	3	2	3	2	2	2	1	2	0	2	288.75	6.56	19.8077	14	51	13
Hungary	9660000	72	0.82	33.79	6.88	2.6	1.04	7	-21.8506	8	0.00511828	66.67	1	2	3	2	3	2	2	2	1	0	0	2	288.75	6.56	19.8077	14	51	13
Hungary	9660000	72	0.82	33.79	6.88	2.6	1.04	7	-19.6366	9	0.00345278	66.67	1	2	3	2	3	2	2	2	1	0	0	2	286.25	6.56	19.8077	14	51	13
Hungary	9660000	72	0.82	33.79	6.88	2.6	1.04	7	-14.046	10	0.00179947	61.11	1	2	3	2	2	2	2	2	1	0	0	2	291.25	6.56	19.8077	14	51	13
Iceland	341000	94	0.91	58.47	8.325	2.22	0.89	16	.	-2		25	3	2	2	2	0	0	0	3	0	0	0	0	.	9.37	184.05	15	52	171
Iceland	341000	94	0.91	58.47	8.325	2.22	0.89	16	.	-1	0.0552261	53.7	3	2	3	2	2	2	2	3	0	0	0	0	.	9.37	184.05	15	52	171
Iceland	341000	94	0.91	58.47	8.325	2.22	0.89	16	-62.8984	0	0.0194916	53.7	3	2	3	2	2	2	2	3	0	0	0	0	271.25	9.37	184.05	15	52	171
Iceland	341000	94	0.91	58.47	8.325	2.22	0.89	16	-61.5994	1	0.00577778	53.7	3	2	3	2	2	2	2	3	0	0	0	0	273.75	9.37	184.05	15	52	171
Iceland	341000	94	0.91	58.47	8.325	2.22	0.89	16	-62.8191	2	0.00168541	53.7	3	2	3	2	2	2	2	3	0	0	0	0	276.25	9.37	184.05	15	52	171
Iceland	341000	94	0.91	58.47	8.325	2.22	0.89	16	-58.4804	3	0.000557104	53.7	3	2	3	2	2	2	2	3	0	0	0	0	276.25	9.37	184.05	15	52	171
Iceland	341000	94	0.91	58.47	8.325	2.22	0.89	16	-55.9089	4	0.000158743	53.7	3	2	3	2	2	2	2	3	0	0	0	0	275	9.37	184.05	15	52	171
Iceland	341000	94	0.91	58.47	8.325	2.22	0.89	16	-52.1241	5	7.93021e-05	53.7	3	2	3	2	2	2	2	3	0	0	0	0	275	9.37	184.05	15	52	171
Iceland	341000	94	0.91	58.47	8.325	2.22	0.89	16	-44.2491	6	0.000158479	50	3	2	3	2	0	2	2	3	0	0	0	0	275	9.37	184.05	15	52	171
Iceland	341000	94	0.91	58.47	8.325	2.22	0.89	16	-39.4013	7	0.000158303	50	3	2	3	2	0	2	2	3	0	0	0	0	278.75	9.37	184.05	15	52	171
Iceland	341000	94	0.91	58.47	8.325	2.22	0.89	16	-35.3244	8	7.90826e-05	50	3	2	3	2	0	2	2	3	0	0	0	0	278.75	9.37	184.05	15	52	171
Iceland	341000	94	0.91	58.47	8.325	2.22	0.89	16	-30.5984	9	0.000237004	39.81	3	2	3	2	0	0	2	2	0	0	0	0	278.75	9.37	184.05	15	52	171
Iceland	341000	94	0.91	58.47	8.325	2.22	0.89	16	-27.7695	10	0.000394167	39.81	3	2	3	2	0	0	2	2	0	0	0	0	278.75	9.37	184.05	15	52	171
Ireland	4938000	63	0.88	90.14	7.185	2.77	1.08	12	.	-2		31.48	2	1	0	2	0	0	2	2	0	0	0	0	.	9.05	71.7578	16	53	43
Ireland	4938000	63	0.88	90.14	7.185	2.77	1.08	12	.	-1	0.113018	48.15	2	1	0	2	3	0	2	4	0	0	0	0	.	9.05	71.7578	16	53	43
Ireland	4938000	63	0.88	90.14	7.185	2.77	1.08	12	-66.2884	0	0.0794728	57.41	1	1	0	2	3	0	2	4	0	0	0	0	278.75	9.05	71.7578	16	53	43
Ireland	4938000	63	0.88	90.14	7.185	2.77	1.08	12	-76.1768	1	0.105559	85.19	1	1	0	2	3	3	2	4	1	2	2	0	281.25	9.05	71.7578	16	53	43
Ireland	4938000	63	0.88	90.14	7.185	2.77	1.08	12	-75.864	2	0.0412146	90.74	1	1	2	2	3	3	2	4	1	2	2	0	283.75	9.05	71.7578	16	53	43
Ireland	4938000	63	0.88	90.14	7.185	2.77	1.08	12	-75.3154	3	0.0227663	90.74	1	1	2	2	3	3	2	4	1	2	2	0	283.75	9.05	71.7578	16	53	43
Ireland	4938000	63	0.88	90.14	7.185	2.77	1.08	12	-73.0951	4	0.011858	90.74	1	1	2	2	3	3	2	4	1	2	2	0	283.75	9.05	71.7578	16	53	43
Ireland	4938000	63	0.88	90.14	7.185	2.77	1.08	12	-71.9155	5	0.00895822	90.74	1	1	2	2	3	3	2	4	1	2	2	0	283.75	9.05	71.7578	16	53	43
Ireland	4938000	63	0.88	90.14	7.185	2.77	1.08	12	-68.5078	6	0.00334771	90.74	1	1	2	2	3	3	2	4	1	2	2	0	283.75	9.05	71.7578	16	53	43
Ireland	4938000	63	0.88	90.14	7.185	2.77	1.08	12	-64.4221	7	0.00261503	90.74	1	1	2	2	3	3	2	4	1	2	2	0	283.75	9.05	71.7578	16	53	43
Ireland	4938000	63	0.88	90.14	7.185	2.77	1.08	12	-58.142	8	0.00172209	83.33	2	1	2	2	3	2	2	4	1	0	2	2	286.25	9.05	71.7578	16	53	43
Ireland	4938000	63	0.88	90.14	7.185	2.77	1.08	12	-55.3655	9	0.000544583	83.33	2	1	2	2	3	2	2	4	1	0	2	2	288.75	9.05	71.7578	16	53	43
Ireland	4938000	63	0.88	90.14	7.185	2.77	1.08	12	-54.8446	10	0.000660955	83.33	2	1	2	2	3	2	2	4	1	0	2	2	283.75	9.05	71.7578	16	53	43
Israel	8656000	93	0.82	41.68	7.407	3.14	1.38	12	.	-2		33.33	1	0	3	2	0	0	2	2	0	0	0	0	.	7.84	64.7227	17	54	15
Israel	8656000	93	0.82	41.68	7.407	3.14	1.38	12	.	-1	0.310893	33.33	1	0	3	2	0	0	2	2	0	0	0	0	.	7.84	64.7227	17	54	15
Israel	8656000	93	0.82	41.68	7.407	3.14	1.38	12	-47.9282	0	0.14616	77.78	1	2	4	2	3	2	2	4	1	0	0	0	288.75	7.84	64.7227	17	54	15
Israel	8656000	93	0.82	41.68	7.407	3.14	1.38	12	-62.8134	1	0.064086	81.48	1	2	4	2	3	2	2	4	1	2	0	0	292.5	7.84	64.7227	17	54	15
Israel	8656000	93	0.82	41.68	7.407	3.14	1.38	12	-65.4414	2	0.0355716	85.19	1	2	4	2	3	3	2	4	1	2	0	0	293.75	7.84	64.7227	17	54	15
Israel	8656000	93	0.82	41.68	7.407	3.14	1.38	12	-71.8154	3	0.0208584	94.44	1	2	4	2	3	3	2	4	1	2	2	0	292.5	7.84	64.7227	17	54	15
Israel	8656000	93	0.82	41.68	7.407	3.14	1.38	12	-69.8705	4	0.010739	94.44	1	2	4	2	3	3	2	4	1	2	2	0	295	7.84	64.7227	17	54	15
Israel	8656000	93	0.82	41.68	7.407	3.14	1.38	12	-57.2609	5	0.00440287	87.96	1	2	4	2	3	3	2	4	1	2	2	3	295	7.84	64.7227	17	54	15
Israel	8656000	93	0.82	41.68	7.407	3.14	1.38	12	-54.9206	6	0.00212322	87.04	1	2	4	2	3	2	2	4	1	2	2	3	295	7.84	64.7227	17	54	15
Israel	8656000	93	0.82	41.68	7.407	3.14	1.38	12	-39.8284	7	0.0010192	77.78	1	2	4	2	2	2	2	3	1	2	2	3	295	7.84	64.7227	17	54	15
Israel	8656000	93	0.82	41.68	7.407	3.14	1.38	12	-30.7834	8	0.00142189	77.78	1	2	4	2	2	2	2	3	1	2	2	3	302.5	7.84	64.7227	17	54	15
Israel	8656000	93	0.82	41.68	7.407	3.14	1.38	12	-22.6589	9	0.00523183	75	1	2	4	2	2	2	2	2	1	2	2	2	301.25	7.84	64.7227	17	54	15
Israel	8656000	93	0.82	41.68	7.407	3.14	1.38	12	-23.041	10	0.00863346	75	1	2	4	2	2	2	2	2	1	2	2	2	296.25	7.84	64.7227	17	54	15
Italy	60462000	70	0.84	43.89	8.84	2.4	1.3	21	.	-2		27.78	1	2	3	2	0	0	0	0	0	0	2	0	.	7.74	30.7484	18	55	20
Italy	60462000	70	0.84	43.89	8.84	2.4	1.3	21	.	-1	0.210537	69.91	2	2	3	2	3	3	2	4	0	2	2	0	.	7.74	30.7484	18	55	20
Italy	60462000	70	0.84	43.89	8.84	2.4	1.3	21	-22.4678	0	0.150157	74.54	2	2	3	2	3	3	2	4	0	2	2	0	285	7.74	30.7484	18	55	20
Italy	60462000	70	0.84	43.89	8.84	2.4	1.3	21	-57.9439	1	0.0909788	85.19	2	2	3	2	3	3	2	4	1	2	2	0	286.25	7.74	30.7484	18	55	20
Italy	60462000	70	0.84	43.89	8.84	2.4	1.3	21	-75.1987	2	0.0476621	91.67	2	2	3	2	3	3	2	4	1	2	2	0	281.25	7.74	30.7484	18	55	20
Italy	60462000	70	0.84	43.89	8.84	2.4	1.3	21	-78.9735	3	0.0302045	91.67	2	2	3	2	3	3	2	4	1	2	2	0	282.5	7.74	30.7484	18	55	20
Italy	60462000	70	0.84	43.89	8.84	2.4	1.3	21	-78.2898	4	0.0224869	91.67	2	2	3	2	3	3	2	4	1	2	2	2	286.25	7.74	30.7484	18	55	20
Italy	60462000	70	0.84	43.89	8.84	2.4	1.3	21	-77.56	5	0.0162223	87.96	2	2	3	2	3	3	2	4	1	2	2	2	288.75	7.74	30.7484	18	55	20
Italy	60462000	70	0.84	43.89	8.84	2.4	1.3	21	-75.2225	6	0.0103569	93.52	2	2	3	2	3	3	2	4	1	2	2	2	288.75	7.74	30.7484	18	55	20
Italy	60462000	70	0.84	43.89	8.84	2.4	1.3	21	-73.2773	7	0.00658807	93.52	2	2	3	2	3	3	2	4	1	2	2	2	288.75	7.74	30.7484	18	55	20
Italy	60462000	70	0.84	43.89	8.84	2.4	1.3	21	-68.024	8	0.00434986	93.52	2	2	3	2	3	3	2	4	1	2	2	2	290	7.74	30.7484	18	55	20
Italy	60462000	70	0.84	43.89	8.84	2.4	1.3	21	-54.3391	9	0.0030181	62.96	2	2	2	2	3	0	2	4	0	0	0	2	291.25	7.74	30.7484	18	55	20
Italy	60462000	70	0.84	43.89	8.84	2.4	1.3	21	-48.2383	10	0.00222795	62.96	2	2	2	2	3	0	2	4	0	0	0	2	292.5	7.74	30.7484	18	55	20
Japan	126476000	92	0.87	42.49	10.936	2.33	1.32	29	.	-2		25	1	1	3	2	0	0	0	0	0	0	0	1	.	8.13	1.66382	19	56	95
Japan	126476000	92	0.87	42.49	10.936	2.33	1.32	29	.	-1	0.0965923	34.26	1	1	3	2	0	0	0	0	0	0	0	1	.	8.13	1.66382	19	56	95
Japan	126476000	92	0.87	42.49	10.936	2.33	1.32	29	-13.9318	0	0.0482541	43.52	1	1	3	2	3	0	0	0	0	0	0	1	277.5	8.13	1.66382	19	56	95
Japan	126476000	92	0.87	42.49	10.936	2.33	1.32	29	-13.8561	1	0.0558404	40.74	1	1	2	2	3	0	0	0	0	0	0	1	280	8.13	1.66382	19	56	95
Japan	126476000	92	0.87	42.49	10.936	2.33	1.32	29	-11.8195	2	0.103308	40.74	1	1	2	2	3	0	0	0	0	0	0	1	281.25	8.13	1.66382	19	56	95
Japan	126476000	92	0.87	42.49	10.936	2.33	1.32	29	-15.5768	3	0.103473	40.74	1	1	2	2	3	0	0	0	0	0	0	1	283.75	8.13	1.66382	19	56	95
Japan	126476000	92	0.87	42.49	10.936	2.33	1.32	29	-23.1429	4	0.0763813	40.74	1	1	2	2	3	0	0	0	0	0	0	1	283.75	8.13	1.66382	19	56	95
Japan	126476000	92	0.87	42.49	10.936	2.33	1.32	29	-30.8639	5	0.0412195	45.37	1	1	3	2	3	0	0	0	0	0	0	1	280	8.13	1.66382	19	56	95
Japan	126476000	92	0.87	42.49	10.936	2.33	1.32	29	-35.6219	6	0.0196032	47.22	1	1	3	2	3	0	0	0	0	0	0	1	283.75	8.13	1.66382	19	56	95
Japan	126476000	92	0.87	42.49	10.936	2.33	1.32	29	-39.7678	7	0.0122333	47.22	1	1	3	2	3	0	0	0	0	0	0	1	283.75	8.13	1.66382	19	56	95
Japan	126476000	92	0.87	42.49	10.936	2.33	1.32	29	-48.9587	8	0.0049145	47.22	1	1	3	2	3	0	0	0	0	0	0	1	287.5	8.13	1.66382	19	56	95
Japan	126476000	92	0.87	42.49	10.936	2.33	1.32	29	-48.635	9	0.00234428	47.22	1	1	3	2	3	0	0	0	0	0	0	1	287.5	8.13	1.66382	19	56	95
Japan	126476000	92	0.87	42.49	10.936	2.33	1.32	29	-38.6153	10	0.0020479	40.74	1	1	3	2	3	0	0	0	0	0	0	1	288.75	8.13	1.66382	19	56	95
Latvia	1886000	68	0.83	32.097	5.955	2.58	1.44	11	.	-2		51.85	1	0	2	2	3	0	2	2	0	0	0	0	.	7.24	61.22	20	57	17
Latvia	1886000	68	0.83	32.097	5.955	2.58	1.44	11	.	-1	0.0841726	60.19	1	1	4	2	3	0	2	3	0	0	0	0	.	7.24	61.22	20	57	17
Latvia	1886000	68	0.83	32.097	5.955	2.58	1.44	11	-37.6291	0	0.031371	69.44	1	1	4	2	3	2	2	3	1	0	0	0	276.25	7.24	61.22	20	57	17
Latvia	1886000	68	0.83	32.097	5.955	2.58	1.44	11	-38.8753	1	0.0155913	69.44	1	1	4	2	3	2	2	3	1	0	0	0	278.75	7.24	61.22	20	57	17
Latvia	1886000	68	0.83	32.097	5.955	2.58	1.44	11	-41.9026	2	0.0201109	69.44	1	1	4	2	3	2	2	3	1	0	0	0	278.75	7.24	61.22	20	57	17
Latvia	1886000	68	0.83	32.097	5.955	2.58	1.44	11	-38.6608	3	0.0149803	69.44	1	1	4	2	3	2	2	3	1	0	0	0	278.75	7.24	61.22	20	57	17
Latvia	1886000	68	0.83	32.097	5.955	2.58	1.44	11	-31.6634	4	0.00926242	69.44	1	1	4	2	3	2	2	3	1	0	0	0	280	7.24	61.22	20	57	17
Latvia	1886000	68	0.83	32.097	5.955	2.58	1.44	11	-35.2495	5	0.00634351	69.44	1	1	4	2	3	2	2	3	1	0	0	0	283.75	7.24	61.22	20	57	17
Latvia	1886000	68	0.83	32.097	5.955	2.58	1.44	11	-25.9219	6	0.00861086	69.44	1	1	4	2	3	2	2	3	1	0	0	0	281.25	7.24	61.22	20	57	17
Latvia	1886000	68	0.83	32.097	5.955	2.58	1.44	11	-24.3062	7	0.00465029	61.11	1	1	3	2	3	2	0	3	1	0	0	1	282.5	7.24	61.22	20	57	17
Latvia	1886000	68	0.83	32.097	5.955	2.58	1.44	11	-19.6769	8	0.00279599	61.11	1	1	3	2	3	2	0	3	1	0	0	1	283.75	7.24	61.22	20	57	17
Latvia	1886000	68	0.83	32.097	5.955	2.58	1.44	11	-13.6466	9	0.00144207	61.11	1	2	3	2	3	2	0	3	1	0	0	1	286.25	7.24	61.22	20	57	17
Latvia	1886000	68	0.83	32.097	5.955	2.58	1.44	11	-12.4285	10	0.00181491	61.11	1	2	3	2	3	2	0	3	1	0	0	1	288.75	7.24	61.22	20	57	17
Lithuania	2722000	68	0.84	38.18	6.457	2.32	1.61	13	.	-2		30.56	1	0	0	2	0	0	2	3	0	0	0	0	.	7.13	114.473	21	58	3
Lithuania	2722000	68	0.84	38.18	6.457	2.32	1.61	13	.	-1	0.117074	81.48	1	0	4	2	3	3	2	4	1	0	0	0	.	7.13	114.473	21	58	3
Lithuania	2722000	68	0.84	38.18	6.457	2.32	1.61	13	-57.337	0	0.0567336	81.48	1	0	4	2	3	3	2	4	1	0	0	0	276.25	7.13	114.473	21	58	3
Lithuania	2722000	68	0.84	38.18	6.457	2.32	1.61	13	-56.464	1	0.0240694	81.48	2	0	4	2	3	3	2	4	1	0	0	0	280	7.13	114.473	21	58	3
Lithuania	2722000	68	0.84	38.18	6.457	2.32	1.61	13	-57.1223	2	0.0311314	81.48	2	2	4	2	3	3	2	4	1	0	0	3	278.75	7.13	114.473	21	58	3
Lithuania	2722000	68	0.84	38.18	6.457	2.32	1.61	13	-56.985	3	0.00172819	81.48	2	2	4	2	3	3	2	4	1	0	0	3	278.75	7.13	114.473	21	58	3
Lithuania	2722000	68	0.84	38.18	6.457	2.32	1.61	13	-45.1222	4	0.00180743	81.48	2	2	4	2	3	3	2	4	1	0	0	3	281.25	7.13	114.473	21	58	3
Lithuania	2722000	68	0.84	38.18	6.457	2.32	1.61	13	-40.6413	5	0.00760039	77.78	2	2	4	2	3	2	2	4	1	0	0	3	283.75	7.13	114.473	21	58	3
Lithuania	2722000	68	0.84	38.18	6.457	2.32	1.61	13	-34.7245	6	0.00757819	77.78	2	2	4	2	3	2	2	4	1	0	0	3	282.5	7.13	114.473	21	58	3
Lithuania	2722000	68	0.84	38.18	6.457	2.32	1.61	13	-32.9729	7	0.00555624	75	2	2	3	2	3	2	2	4	1	0	0	2	281.25	7.13	114.473	21	58	3
Lithuania	2722000	68	0.84	38.18	6.457	2.32	1.61	13	-28.6517	8	0.00265305	71.3	2	2	3	2	2	2	2	4	1	0	0	2	283.75	7.13	114.473	21	58	3
Lithuania	2722000	68	0.84	38.18	6.457	2.32	1.61	13	-23.7154	9	0.0054155	71.3	2	2	3	2	2	2	2	4	1	0	0	2	286.25	7.13	114.473	21	58	3
Lithuania	2722000	68	0.84	38.18	6.457	2.32	1.61	13	-19.5445	10	0.00258907	50.93	2	2	3	1	0	2	0	2	1	0	0	2	288.75	7.13	114.473	21	58	3
Luxembourg	626000	88	0.92	119.57	5.481	2.41	1.22	9	.	-2		22.22	2	2	0	2	0	0	0	2	0	0	0	0	.	8.68	124.246	22	59	3
Luxembourg	626000	88	0.92	119.57	5.481	2.41	1.22	9	.	-1	0.124386	72.22	1	2	0	2	3	3	2	4	1	0	2	0	.	8.68	124.246	22	59	3
Luxembourg	626000	88	0.92	119.57	5.481	2.41	1.22	9	-76.0858	0	0.0524328	79.63	1	2	0	2	3	3	2	4	1	2	2	0	276.25	8.68	124.246	22	59	3
Luxembourg	626000	88	0.92	119.57	5.481	2.41	1.22	9	-77.2891	1	0.0211689	79.63	1	2	0	2	3	3	2	4	1	2	2	0	281.25	8.68	124.246	22	59	3
Luxembourg	626000	88	0.92	119.57	5.481	2.41	1.22	9	-74.6618	2	0.0111623	79.63	1	2	0	2	3	3	2	4	1	2	2	0	288.75	8.68	124.246	22	59	3
Luxembourg	626000	88	0.92	119.57	5.481	2.41	1.22	9	-75.1732	3	0.00672847	79.63	1	2	0	2	3	3	2	4	1	2	2	0	283.75	8.68	124.246	22	59	3
Luxembourg	626000	88	0.92	119.57	5.481	2.41	1.22	9	-68.611	4	0.00375021	70.37	1	2	0	2	3	3	2	4	1	0	0	3	286.25	8.68	124.246	22	59	3
Luxembourg	626000	88	0.92	119.57	5.481	2.41	1.22	9	-65.0552	5	0.00222424	70.37	1	2	0	2	3	3	2	4	1	0	0	3	283.75	8.68	124.246	22	59	3
Luxembourg	626000	88	0.92	119.57	5.481	2.41	1.22	9	-62.3854	6	0.00215387	66.67	1	2	0	2	2	3	2	4	1	0	0	3	286.25	8.68	124.246	22	59	3
Luxembourg	626000	88	0.92	119.57	5.481	2.41	1.22	9	-52.4356	7	0.00165666	56.48	3	2	0	2	2	0	2	3	1	0	0	3	283.75	8.68	124.246	22	59	3
Luxembourg	626000	88	0.92	119.57	5.481	2.41	1.22	9	-47.0414	8	0.000927614	56.48	3	2	0	2	2	0	2	3	1	0	0	3	288.75	8.68	124.246	22	59	3
Luxembourg	626000	88	0.92	119.57	5.481	2.41	1.22	9	-41.7243	9	0.000744788	47.22	3	2	0	2	0	0	0	3	1	0	0	3	288.75	8.68	124.246	22	59	3
Luxembourg	626000	88	0.92	119.57	5.481	2.41	1.22	9	-34.7483	10	0.00112772	47.22	3	2	0	2	0	0	0	3	1	0	0	3	288.75	8.68	124.246	22	59	3
Mexico	128933000	84	0.63	20.77	5.517	3.74	2.51	24	.	-2		19.44	0	1	3	0	3	0	0	0	0	0	0	0	.	6.07	3.43547	23	60	367
Mexico	128933000	84	0.63	20.77	5.517	3.74	2.51	24	.	-1	0.108435	82.41	0	1	3	2	3	3	2	3	1	2	2	2	.	6.07	3.43547	23	60	367
Mexico	128933000	84	0.63	20.77	5.517	3.74	2.51	24	-50.3299	0	0.0831835	82.41	1	1	3	2	3	3	2	3	1	2	2	2	299.25	6.07	3.43547	23	60	367
Mexico	128933000	84	0.63	20.77	5.517	3.74	2.51	24	-53.0967	1	0.0850131	82.41	1	1	3	2	3	3	2	3	1	2	2	2	299.25	6.07	3.43547	23	60	367
Mexico	128933000	84	0.63	20.77	5.517	3.74	2.51	24	-51.1139	2	0.0698088	82.41	1	1	3	2	3	3	2	3	1	2	2	2	301.25	6.07	3.43547	23	60	367
Mexico	128933000	84	0.63	20.77	5.517	3.74	2.51	24	-52.7172	3	0.0554081	82.41	1	1	3	2	3	3	2	3	1	2	2	2	301.25	6.07	3.43547	23	60	367
Mexico	128933000	84	0.63	20.77	5.517	3.74	2.51	24	-51.9204	4	0.0515114	82.41	1	1	3	2	3	3	2	3	1	2	2	2	302	6.07	3.43547	23	60	367
Mexico	128933000	84	0.63	20.77	5.517	3.74	2.51	24	-49.6334	5	0.0467748	82.41	1	1	3	2	3	3	2	3	1	2	2	2	300.5	6.07	3.43547	23	60	367
Mexico	128933000	84	0.63	20.77	5.517	3.74	2.51	24	-48.3423	6	0.0397866	82.41	1	1	3	2	3	3	2	3	1	2	2	2	300.5	6.07	3.43547	23	60	367
Mexico	128933000	84	0.63	20.77	5.517	3.74	2.51	24	-47.0701	7	0.0365189	82.41	1	1	3	2	3	3	2	3	1	2	2	2	301.25	6.07	3.43547	23	60	367
Mexico	128933000	84	0.63	20.77	5.517	3.74	2.51	24	-44.5211	8	0.0325252	72.69	1	1	3	2	3	2	2	3	1	2	2	2	303.75	6.07	3.43547	23	60	367
Mexico	128933000	84	0.63	20.77	5.517	3.74	2.51	24	-42.7394	9	0.0302516	72.69	1	1	3	2	3	2	2	3	1	2	2	2	302.5	6.07	3.43547	23	60	367
Mexico	128933000	84	0.63	20.77	5.517	3.74	2.51	24	-39.7858	10	0.0254022	70.83	1	1	3	2	3	2	2	3	1	2	2	2	303.75	6.07	3.43547	23	60	367
Netherlands	17135000	93	0.91	59.42	10.101	2.23	1.03	8	.	-2		1.85	1	2	0	0	0	0	0	0	0	0	0	0	.	8.96	21.1889	24	61	128
Netherlands	17135000	93	0.91	59.42	10.101	2.23	1.03	8	.	-1	0.162748	41.67	1	1	0	2	0	0	2	3	0	0	0	0	.	8.96	21.1889	24	61	128
Netherlands	17135000	93	0.91	59.42	10.101	2.23	1.03	8	-48.175	0	0.0899641	70.37	1	1	3	2	3	3	2	3	0	0	0	0	277.5	8.96	21.1889	24	61	128
Netherlands	17135000	93	0.91	59.42	10.101	2.23	1.03	8	-54.2782	1	0.0564769	74.07	1	1	3	2	3	3	2	3	0	2	0	0	276.25	8.96	21.1889	24	61	128
Netherlands	17135000	93	0.91	59.42	10.101	2.23	1.03	8	-51.3005	2	0.0402683	79.63	1	1	3	2	3	3	2	3	1	2	0	0	283.75	8.96	21.1889	24	61	128
Netherlands	17135000	93	0.91	59.42	10.101	2.23	1.03	8	-49.5685	3	0.0263728	79.63	1	1	3	2	3	3	2	3	1	2	0	0	282.5	8.96	21.1889	24	61	128
Netherlands	17135000	93	0.91	59.42	10.101	2.23	1.03	8	-47.9873	4	0.0122704	79.63	1	1	3	2	3	3	2	3	1	2	0	0	283.75	8.96	21.1889	24	61	128
Netherlands	17135000	93	0.91	59.42	10.101	2.23	1.03	8	-46.1723	5	0.00806675	79.63	1	1	3	2	3	3	2	3	1	2	0	0	283.75	8.96	21.1889	24	61	128
Netherlands	17135000	93	0.91	59.42	10.101	2.23	1.03	8	-46.2619	6	0.00530427	79.63	1	1	3	2	3	3	2	3	1	2	0	0	282.5	8.96	21.1889	24	61	128
Netherlands	17135000	93	0.91	59.42	10.101	2.23	1.03	8	-39.6194	7	0.00390149	79.63	1	1	3	2	3	3	2	3	1	2	0	0	282.5	8.96	21.1889	24	61	128
Netherlands	17135000	93	0.91	59.42	10.101	2.23	1.03	8	-37.1425	8	0.00389417	68.52	1	1	3	2	2	2	2	3	1	0	0	1	286.25	8.96	21.1889	24	61	128
Netherlands	17135000	93	0.91	59.42	10.101	2.23	1.03	8	-38.1612	9	0.00314775	68.52	1	1	3	2	2	2	2	3	1	0	0	1	283.75	8.96	21.1889	24	61	128
Netherlands	17135000	93	0.91	59.42	10.101	2.23	1.03	8	-34.1891	10	0.00391951	68.52	1	1	3	2	2	2	2	3	1	0	0	1	288.75	8.96	21.1889	24	61	128
New Zealand	4822000	87	0.84	43.75	9.145	2.67	1.43	17	.	-2		36.11	1	2	3	2	0	0	2	2	0	0	0	0	.	9.25	60.2451	25	62	8
New Zealand	4822000	87	0.84	43.75	10.145	2.67	1.43	17	.	-1	0.0941866	79.63	1	2	4	2	0	2	2	4	1	2	2	0	.	9.25	60.2451	25	62	8
New Zealand	4822000	87	0.84	43.75	11.145	2.67	1.43	17	-75.1559	0	0.0287797	96.3	1	2	4	2	3	3	2	4	1	2	2	0	287.5	9.25	60.2451	25	62	8
New Zealand	4822000	87	0.84	43.75	12.145	2.67	1.43	17	-82.1051	1	0.00936927	96.3	2	2	4	2	3	3	2	4	1	2	2	0	287.5	9.25	60.2451	25	62	8
New Zealand	4822000	87	0.84	43.75	13.145	2.67	1.43	17	-79.6182	2	0.00314478	96.3	2	2	4	2	3	3	2	4	1	2	2	0	287.5	9.25	60.2451	25	62	8
New Zealand	4822000	87	0.84	43.75	14.145	2.67	1.43	17	-75.578	3	0.00135319	96.3	2	2	4	2	3	3	2	4	1	2	2	0	287.5	9.25	60.2451	25	62	8
New Zealand	4822000	87	0.84	43.75	15.145	2.67	1.43	17	-65.0781	4	0.00105415	96.3	2	2	4	2	3	3	2	4	1	2	2	0	287.5	9.25	60.2451	25	62	8
New Zealand	4822000	87	0.84	43.75	16.145	2.67	1.43	17	-51.8778	5	0.000190749	83.33	2	2	4	2	2	2	2	4	1	2	2	0	286.25	9.25	60.2451	25	62	8
New Zealand	4822000	87	0.84	43.75	17.145	2.67	1.43	17	-36.9796	6	0.000475828	83.33	2	2	4	2	2	2	2	4	1	2	2	0	285	9.25	60.2451	25	62	8
New Zealand	4822000	87	0.84	43.75	18.145	2.67	1.43	17	-18.8525	7	1e-05	39.81	2	2	4	2	0	0	0	3	0	0	0	0	285	9.25	60.2451	25	62	8
New Zealand	4822000	87	0.84	43.75	19.145	2.67	1.43	17	-11.1262	8	1e-05	39.81	2	2	4	2	0	0	0	3	0	0	0	0	285	9.25	60.2451	25	62	8
New Zealand	4822000	87	0.84	43.75	20.145	2.67	1.43	17	-9.59168	9	0.000189861	37.04	2	2	4	2	0	0	0	2	0	0	0	0	286.25	9.25	60.2451	25	62	8
New Zealand	4822000	87	0.84	43.75	21.145	2.67	1.43	17	-4.84413	10	0.000851549	25.93	2	2	4	2	0	0	0	0	0	0	0	0	285	9.25	60.2451	25	62	8
Norway	5421000	83	0.91	68.82	10.446	2.22	0.9	13	.	-2		14.81	1	0	0	2	0	0	0	0	0	0	0	1	.	9.81	47.256	26	63	400
Norway	5421000	83	0.91	68.82	10.446	2.22	0.9	13	.	-1	0.0714454	60.19	1	0	4	2	3	2	0	2	1	0	2	1	.	9.81	47.256	26	63	400
Norway	5421000	83	0.91	68.82	10.446	2.22	0.9	13	-58.2683	0	0.0394825	79.63	1	0	4	2	3	2	2	4	1	0	2	1	275	9.81	47.256	26	63	400
Norway	5421000	83	0.91	68.82	10.446	2.22	0.9	13	-51.9888	1	0.0121529	79.63	1	0	4	2	3	2	2	4	1	0	2	1	273.25	9.81	47.256	26	63	400
Norway	5421000	83	0.91	68.82	10.446	2.22	0.9	13	-55.4842	2	0.0118239	79.63	1	1	4	2	3	2	2	4	1	0	2	1	275	9.81	47.256	26	63	400
Norway	5421000	83	0.91	68.82	10.446	2.22	0.9	13	-52.0199	3	0.00906682	79.63	1	1	4	2	3	2	2	4	1	0	2	1	276.25	9.81	47.256	26	63	400
Norway	5421000	83	0.91	68.82	10.446	2.22	0.9	13	-38.0083	4	0.00541298	71.3	1	1	4	2	3	2	2	3	1	0	0	1	277.5	9.81	47.256	26	63	400
Norway	5421000	83	0.91	68.82	10.446	2.22	0.9	13	-36.7694	5	0.00358868	67.59	1	1	4	2	2	2	2	3	1	0	0	1	276.25	9.81	47.256	26	63	400
Norway	5421000	83	0.91	68.82	10.446	2.22	0.9	13	-33.3551	6	0.00191544	67.59	1	1	4	2	2	2	2	3	1	0	0	1	276.25	9.81	47.256	26	63	400
Norway	5421000	83	0.91	68.82	10.446	2.22	0.9	13	-28.2429	7	0.00199258	63.89	1	1	4	2	0	2	2	3	1	0	0	1	276.25	9.81	47.256	26	63	400
Norway	5421000	83	0.91	68.82	10.446	2.22	0.9	13	-26.7972	8	0.00122248	58.33	1	1	4	2	0	2	2	3	0	0	0	1	282.5	9.81	47.256	26	63	400
Norway	5421000	83	0.91	68.82	10.446	2.22	0.9	13	-23.2068	9	0.00203201	58.33	1	1	4	2	0	2	2	3	0	0	0	1	285	9.81	47.256	26	63	400
Norway	5421000	83	0.91	68.82	10.446	2.22	0.9	13	-21.2007	10	0.00139342	43.52	2	2	4	2	0	0	0	3	0	0	0	1	285	9.81	47.256	26	63	400
Poland	37847000	61	0.84	33.38	6.542	2.81	0.95	6	.	-2		25	0	0	1	2	0	0	2	0	0	0	0	0	.	6.85	22.7992	27	64	22
Poland	37847000	61	0.84	33.38	6.542	2.81	0.95	6	.	-1	0.144035	57.41	0	0	4	2	3	2	2	0	0	0	0	0	.	6.85	22.7992	27	64	22
Poland	37847000	61	0.84	33.38	6.542	2.81	0.95	6	-48.9165	0	0.111645	57.41	1	0	4	2	3	2	2	0	0	0	0	0	276.25	6.85	22.7992	27	64	22
Poland	37847000	61	0.84	33.38	6.542	2.81	0.95	6	-49.3544	1	0.0581708	81.48	1	0	4	2	3	2	2	4	0	2	2	0	277.5	6.85	22.7992	27	64	22
Poland	37847000	61	0.84	33.38	6.542	2.81	0.95	6	-50.2572	2	0.0458368	81.48	1	1	4	2	3	2	2	4	0	2	2	0	283.75	6.85	22.7992	27	64	22
Poland	37847000	61	0.84	33.38	6.542	2.81	0.95	6	-55.1261	3	0.0311658	83.33	1	1	4	2	3	2	2	4	1	0	2	0	280	6.85	22.7992	27	64	22
Poland	37847000	61	0.84	33.38	6.542	2.81	0.95	6	-45.9794	4	0.0240662	83.33	1	1	4	2	3	2	2	4	1	0	2	3	283.75	6.85	22.7992	27	64	22
Poland	37847000	61	0.84	33.38	6.542	2.81	0.95	6	-43.024	5	0.0230001	83.33	1	1	4	2	3	2	2	4	1	0	2	3	283.75	6.85	22.7992	27	64	22
Poland	37847000	61	0.84	33.38	6.542	2.81	0.95	6	-38.3115	6	0.018729	83.33	1	1	4	2	3	2	2	4	1	0	2	3	285	6.85	22.7992	27	64	22
Poland	37847000	61	0.84	33.38	6.542	2.81	0.95	6	-29.5314	7	0.0196119	83.33	1	1	4	2	3	2	2	4	1	0	2	3	283.75	6.85	22.7992	27	64	22
Poland	37847000	61	0.84	33.38	6.542	2.81	0.95	6	-27.1149	8	0.014385	83.33	1	1	4	2	3	2	2	4	1	0	2	3	285	6.85	22.7992	27	64	22
Poland	37847000	61	0.84	33.38	6.542	2.81	0.95	6	-24.05	9	0.0175795	79.63	1	1	4	2	2	2	2	4	1	0	2	3	286.25	6.85	22.7992	27	64	22
Poland	37847000	61	0.84	33.38	6.542	2.81	0.95	6	-19.6105	10	0.0131299	53.7	2	1	4	2	2	2	0	2	1	0	0	3	288.75	6.85	22.7992	27	64	22
Portugal	10197000	67	0.78	35.96	8.97	2.66	1.22	7	.	-2		16.67	1	2	0	2	2	0	0	0	0	0	0	0	.	7.9	85.0754	28	65	30
Portugal	10197000	67	0.78	35.96	8.97	2.66	1.22	7	.	-1	0.176002	37.96	1	2	3	2	3	2	0	0	0	0	0	0	.	7.9	85.0754	28	65	30
Portugal	10197000	67	0.78	35.96	8.97	2.66	1.22	7	-72.983	0	0.0902116	82.41	1	2	3	2	3	3	2	4	1	2	0	0	285	7.9	85.0754	28	65	30
Portugal	10197000	67	0.78	35.96	8.97	2.66	1.22	7	-74.4193	1	0.0538534	82.41	2	0	3	2	3	3	2	4	1	2	0	0	285	7.9	85.0754	28	65	30
Portugal	10197000	67	0.78	35.96	8.97	2.66	1.22	7	-74.3956	2	0.0302564	82.41	2	0	3	2	3	3	2	4	1	2	0	0	287.5	7.9	85.0754	28	65	30
Portugal	10197000	67	0.78	35.96	8.97	2.66	1.22	7	-73.9588	3	0.0203764	87.96	3	1	3	2	3	3	2	4	1	2	2	0	287.5	7.9	85.0754	28	65	30
Portugal	10197000	67	0.78	35.96	8.97	2.66	1.22	7	-69.6743	4	0.00867181	82.41	3	1	3	2	3	3	2	4	1	2	0	2	287.5	7.9	85.0754	28	65	30
Portugal	10197000	67	0.78	35.96	8.97	2.66	1.22	7	-68.4219	5	0.0116466	82.41	3	1	3	2	3	3	2	4	1	2	0	2	288.75	7.9	85.0754	28	65	30
Portugal	10197000	67	0.78	35.96	8.97	2.66	1.22	7	-63.2302	6	0.00771574	75	3	1	3	2	3	2	2	4	1	0	0	2	291.25	7.9	85.0754	28	65	30
Portugal	10197000	67	0.78	35.96	8.97	2.66	1.22	7	-56.424	7	0.00754952	75	3	1	3	2	3	2	2	4	1	0	0	2	288.75	7.9	85.0754	28	65	30
Portugal	10197000	67	0.78	35.96	8.97	2.66	1.22	7	-49.6312	8	0.0086443	71.3	3	1	3	2	2	2	2	4	1	0	0	2	295	7.9	85.0754	28	65	30
Portugal	10197000	67	0.78	35.96	8.97	2.66	1.22	7	-42.5814	9	0.00928309	71.3	3	1	3	2	2	2	2	4	1	0	0	2	296.25	7.9	85.0754	28	65	30
Portugal	10197000	67	0.78	35.96	8.97	2.66	1.22	7	-38.1745	10	0.00858427	71.3	3	1	3	2	2	2	2	4	1	0	0	2	291.25	7.9	85.0754	28	65	30
Slovak Republic	5460000	54	0.84	33.92	6.743	2.8	0.78	0	.	-2		16.67	1	2	0	2	0	0	0	0	0	0	0	0	.	6.97	31.3178	29	66	1
Slovak Republic	5460000	54	0.84	33.92	6.743	2.8	0.78	0	.	-1	0.101189	58.33	1	2	4	2	2	2	2	3	0	0	0	3	.	6.97	31.3178	29	66	1
Slovak Republic	5460000	54	0.84	33.92	6.743	2.8	0.78	0	-64.3667	0	0.0762741	75	1	2	4	2	3	2	2	3	1	0	0	3	276.25	6.97	31.3178	29	66	1
Slovak Republic	5460000	54	0.84	33.92	6.743	2.8	0.78	0	-58.8126	1	0.0683847	75	1	2	4	2	3	2	2	3	1	0	0	3	278.75	6.97	31.3178	29	66	1
Slovak Republic	5460000	54	0.84	33.92	6.743	2.8	0.78	0	-55.3996	2	0.0562856	75	1	2	4	2	3	2	2	3	1	0	0	3	283.75	6.97	31.3178	29	66	1
Slovak Republic	5460000	54	0.84	33.92	6.743	2.8	0.78	0	-66.0216	3	0.037789	87.04	1	2	4	2	3	2	2	4	1	2	2	3	283.75	6.97	31.3178	29	66	1
Slovak Republic	5460000	54	0.84	33.92	6.743	2.8	0.78	0	-54.5256	4	0.00445677	75	1	2	4	2	3	2	2	3	1	0	0	3	283.75	6.97	31.3178	29	66	1
Slovak Republic	5460000	54	0.84	33.92	6.743	2.8	0.78	0	-50.159	5	0.00521255	73.15	1	2	4	2	3	2	2	3	1	0	0	3	286.25	6.97	31.3178	29	66	1
Slovak Republic	5460000	54	0.84	33.92	6.743	2.8	0.78	0	-51.3032	6	0.0024367	73.15	1	2	4	2	3	2	2	3	1	0	0	3	283.75	6.97	31.3178	29	66	1
Slovak Republic	5460000	54	0.84	33.92	6.743	2.8	0.78	0	-42.0216	7	0.00220543	73.15	1	2	4	2	3	2	2	3	1	0	0	3	287.5	6.97	31.3178	29	66	1
Slovak Republic	5460000	54	0.84	33.92	6.743	2.8	0.78	0	-33.4649	8	0.00160804	73.15	1	2	4	2	3	2	2	3	1	0	0	3	287.5	6.97	31.3178	29	66	1
Slovak Republic	5460000	54	0.84	33.92	6.743	2.8	0.78	0	-29.0447	9	0.000562958	73.15	1	2	4	2	3	2	2	3	1	0	0	2	286.25	6.97	31.3178	29	66	1
Slovak Republic	5460000	54	0.84	33.92	6.743	2.8	0.78	0	-27.0387	10	0.00149116	73.15	1	2	4	2	3	2	2	3	1	0	0	2	287.5	6.97	31.3178	29	66	1
Slovenia	2079000	55	0.86	40.02	8.187	2.47	0.81	2	.	-2		16.67	2	2	0	2	0	0	0	2	0	0	0	0	.	7.54	38.5575	30	67	7
Slovenia	2079000	55	0.86	40.02	8.187	2.47	0.81	2	.	-1	0.0863746	28.7	2	2	3	2	0	0	0	2	0	0	0	0	.	7.54	38.5575	30	67	7
Slovenia	2079000	55	0.86	40.02	8.187	2.47	0.81	2	-66.4385	0	0.052252	78.7	2	2	3	2	3	3	2	4	1	0	0	0	278.75	7.54	38.5575	30	67	7
Slovenia	2079000	55	0.86	40.02	8.187	2.47	0.81	2	-65.9462	1	0.0283281	78.7	2	2	3	2	3	3	2	4	1	0	0	0	278.75	7.54	38.5575	30	67	7
Slovenia	2079000	55	0.86	40.02	8.187	2.47	0.81	2	-62.2665	2	0.0148354	89.81	2	2	3	2	3	3	2	4	1	0	2	2	283.75	7.54	38.5575	30	67	7
Slovenia	2079000	55	0.86	40.02	8.187	2.47	0.81	2	-63.278	3	0.00752927	89.81	2	2	3	2	3	3	2	4	1	0	2	2	286.25	7.54	38.5575	30	67	7
Slovenia	2079000	55	0.86	40.02	8.187	2.47	0.81	2	-55.7975	4	0.00516825	89.81	2	2	3	2	3	3	2	4	1	0	2	2	286.25	7.54	38.5575	30	67	7
Slovenia	2079000	55	0.86	40.02	8.187	2.47	0.81	2	-53.2756	5	0.00148252	86.11	2	2	3	2	3	2	2	4	1	0	2	2	288.75	7.54	38.5575	30	67	7
Slovenia	2079000	55	0.86	40.02	8.187	2.47	0.81	2	-49.4326	6	0.00107727	75	2	2	3	2	3	2	2	4	1	0	0	2	287.5	7.54	38.5575	30	67	7
Slovenia	2079000	55	0.86	40.02	8.187	2.47	0.81	2	-31.4054	7	0.000292284	75	2	2	3	2	3	2	2	4	1	0	0	2	291.25	7.54	38.5575	30	67	7
Slovenia	2079000	55	0.86	40.02	8.187	2.47	0.81	2	-26.5348	8	0.000485862	56.02	2	2	3	2	3	2	2	3	0	0	0	2	291.25	7.54	38.5575	30	67	7
Slovenia	2079000	55	0.86	40.02	8.187	2.47	0.81	2	-17.6558	9	0.00106342	44.91	2	2	3	2	2	0	2	3	0	0	0	2	288.75	7.54	38.5575	30	67	7
Slovenia	2079000	55	0.86	40.02	8.187	2.47	0.81	2	-15.3134	10	0.000768346	44.91	2	2	3	2	2	0	2	3	0	0	0	2	290	7.54	38.5575	30	67	7
South Korea	51269000	82	0.87	43.43	7.604	2.53	1.44	9	.	-2		2.78	1	1	0	0	0	0	0	0	0	0	0	0	.	8.01	11.3113	31	68	11
South Korea	51269000	82	0.87	43.43	8.604	2.53	1.44	9	.	-1	0.328037	31.48	3	1	3	2	3	0	0	0	0	0	0	0	.	8.01	11.3113	31	68	11
South Korea	51269000	82	0.87	43.43	9.604	2.53	1.44	9	-3.27576	0	0.416739	31.48	3	2	3	2	3	0	0	0	0	0	0	1	278.75	8.01	11.3113	31	68	11
South Korea	51269000	82	0.87	43.43	10.604	2.53	1.44	9	-13.8255	1	0.159702	45.37	3	2	3	2	3	0	2	2	0	0	0	1	278.75	8.01	11.3113	31	68	11
South Korea	51269000	82	0.87	43.43	11.604	2.53	1.44	9	-26.625	2	0.0276327	55.56	3	2	3	2	3	0	2	2	0	0	0	1	276.25	8.01	11.3113	31	68	11
South Korea	51269000	82	0.87	43.43	12.604	2.53	1.44	9	-24.4514	3	0.0116354	55.56	3	2	3	2	3	0	2	2	0	0	0	1	277.5	8.01	11.3113	31	68	11
South Korea	51269000	82	0.87	43.43	13.604	2.53	1.44	9	-21.6038	4	0.010867	55.56	3	2	3	2	3	0	2	2	0	0	0	1	280	8.01	11.3113	31	68	11
South Korea	51269000	82	0.87	43.43	14.604	2.53	1.44	9	-19.941	5	0.0108176	55.56	3	2	3	2	3	0	2	2	0	0	0	1	281.25	8.01	11.3113	31	68	11
South Korea	51269000	82	0.87	43.43	15.604	2.53	1.44	9	-19.1732	6	0.00541978	75.93	3	2	3	2	3	2	2	3	0	2	2	1	283.75	8.01	11.3113	31	68	11
South Korea	51269000	82	0.87	43.43	16.604	2.53	1.44	9	-17.4566	7	0.00251007	75.93	3	2	3	2	3	2	2	3	0	2	2	1	283.75	8.01	11.3113	31	68	11
South Korea	51269000	82	0.87	43.43	17.604	2.53	1.44	9	-18.2769	8	0.00111121	82.41	3	2	3	2	3	3	2	4	0	2	2	1	283.75	8.01	11.3113	31	68	11
South Korea	51269000	82	0.87	43.43	18.604	2.53	1.44	9	-20.0248	9	0.000824339	82.41	3	2	3	2	3	3	2	4	0	2	2	1	282.5	8.01	11.3113	31	68	11
South Korea	51269000	82	0.87	43.43	19.604	2.53	1.44	9	-16.6257	10	0.000793233	43.52	3	2	3	2	3	2	0	0	0	0	0	1	286.25	8.01	11.3113	31	68	11
Spain	46755000	80	0.82	41.76	8.873	2.69	1.27	37	.	-2		25	1	1	0	2	3	0	0	0	0	0	0	0	.	8.12	60.376	32	69	1073
Spain	46755000	80	0.82	41.76	8.873	2.69	1.27	37	.	-1	0.140067	68.98	1	1	3	2	3	2	2	2	1	2	0	0	.	8.12	60.376	32	69	1073
Spain	46755000	80	0.82	41.76	8.873	2.69	1.27	37	-79.7276	0	0.0649917	71.76	1	1	4	2	3	2	2	2	1	2	0	0	285	8.12	60.376	32	69	1073
Spain	46755000	80	0.82	41.76	8.873	2.69	1.27	37	-81.8622	1	0.0317471	85.19	1	1	4	2	3	3	2	4	1	2	0	0	285	8.12	60.376	32	69	1073
Spain	46755000	80	0.82	41.76	8.873	2.69	1.27	37	-83.5001	2	0.0235569	85.19	2	1	4	2	3	3	2	4	1	2	0	1	287.5	8.12	60.376	32	69	1073
Spain	46755000	80	0.82	41.76	8.873	2.69	1.27	37	-81.2828	3	0.00647658	85.19	1	1	4	2	3	3	2	4	1	2	0	1	287.5	8.12	60.376	32	69	1073
Spain	46755000	80	0.82	41.76	8.873	2.69	1.27	37	-77.6538	4	0.00572904	85.19	1	1	4	2	3	3	2	4	1	2	0	1	287.5	8.12	60.376	32	69	1073
Spain	46755000	80	0.82	41.76	8.873	2.69	1.27	37	-76.0525	5	0.00606451	85.19	1	1	4	2	3	3	2	4	1	2	0	1	291.25	8.12	60.376	32	69	1073
Spain	46755000	80	0.82	41.76	8.873	2.69	1.27	37	-70.7809	6	0.00259891	81.94	1	1	4	2	3	3	2	4	1	2	0	2	292.5	8.12	60.376	32	69	1073
Spain	46755000	80	0.82	41.76	8.873	2.69	1.27	37	-64.9137	7	0.00232392	81.94	1	1	4	2	3	3	2	4	1	2	0	2	288.75	8.12	60.376	32	69	1073
Spain	46755000	80	0.82	41.76	8.873	2.69	1.27	37	-58.027	8	0.00255229	79.17	2	1	4	2	3	3	2	4	1	2	0	2	295	8.12	60.376	32	69	1073
Spain	46755000	80	0.82	41.76	8.873	2.69	1.27	37	-51.61	9	0.00123479	75.46	2	1	4	2	3	2	2	4	1	2	0	3	296.25	8.12	60.376	32	69	1073
Spain	46755000	80	0.82	41.76	8.873	2.69	1.27	37	-47.2152	10	0.00140774	66.67	2	1	4	2	2	2	2	3	1	0	0	3	292.5	8.12	60.376	32	69	1073
Sweden	10099000	88	0.88	54.83	11.019	2.22	1.02	40	.	-2		27.78	1	2	0	2	0	0	2	2	0	0	0	0	.	9.26	31.9753	33	70	771
Sweden	10099000	88	0.88	54.83	11.019	2.22	1.02	40	.	-1	0.100852	43.52	1	2	3	2	2	0	2	2	0	0	0	0	.	9.26	31.9753	33	70	771
Sweden	10099000	88	0.88	54.83	11.019	2.22	1.02	40	-27.5834	0	0.0726803	50.93	1	1	3	2	2	0	2	2	0	0	0	0	273.75	9.26	31.9753	33	70	771
Sweden	10099000	88	0.88	54.83	11.019	2.22	1.02	40	-28.6869	1	0.0449095	59.26	1	1	3	2	2	0	2	3	1	0	0	0	275	9.26	31.9753	33	70	771
Sweden	10099000	88	0.88	54.83	11.019	2.22	1.02	40	-33.8732	2	0.0411336	64.81	1	1	3	2	2	0	2	3	1	0	0	0	276.25	9.26	31.9753	33	70	771
Sweden	10099000	88	0.88	54.83	11.019	2.22	1.02	40	-28.822	3	0.0321337	64.81	1	1	3	2	2	0	2	3	1	0	0	0	277.5	9.26	31.9753	33	70	771
Sweden	10099000	88	0.88	54.83	11.019	2.22	1.02	40	-23.0454	4	0.023178	64.81	1	1	3	2	2	0	2	3	1	0	0	0	277.5	9.26	31.9753	33	70	771
Sweden	10099000	88	0.88	54.83	11.019	2.22	1.02	40	-26.2064	5	0.0214221	64.81	1	1	3	2	2	0	2	3	1	0	0	0	278.75	9.26	31.9753	33	70	771
Sweden	10099000	88	0.88	54.83	11.019	2.22	1.02	40	-23.3383	6	0.0176001	64.81	1	1	3	2	2	0	2	3	1	0	0	0	277.5	9.26	31.9753	33	70	771
Sweden	10099000	88	0.88	54.83	11.019	2.22	1.02	40	-23.2251	7	0.0161916	64.81	1	1	3	2	2	0	2	3	1	0	0	0	280	9.26	31.9753	33	70	771
Sweden	10099000	88	0.88	54.83	11.019	2.22	1.02	40	-24.544	8	0.0185415	64.81	1	1	3	2	2	0	2	3	1	0	0	0	281.25	9.26	31.9753	33	70	771
Sweden	10099000	88	0.88	54.83	11.019	2.22	1.02	40	-15.7874	9	0.0213334	64.81	1	1	3	2	2	0	2	3	1	0	0	0	287.5	9.26	31.9753	33	70	771
Sweden	10099000	88	0.88	54.83	11.019	2.22	1.02	40	-15.1436	10	0.0209339	64.81	2	1	3	2	2	0	2	3	1	0	0	0	285	9.26	31.9753	33	70	771
Switzerland	8655000	74	0.89	70.49	12.346	2.21	1.09	0	.	-2		8.33	2	1	0	0	0	0	2	0	0	0	0	0	.	8.83	41.3352	34	71	1
Switzerland	8655000	74	0.89	70.49	12.346	2.21	1.09	0	.	-1	0.275718	25	2	1	0	2	0	0	2	2	0	0	0	0	.	8.83	41.3352	34	71	1
Switzerland	8655000	74	0.89	70.49	12.346	2.21	1.09	0	-5.67335	0	0.203555	25	1	1	0	2	0	0	2	2	0	0	0	0	283.75	8.83	41.3352	34	71	1
Switzerland	8655000	74	0.89	70.49	12.346	2.21	1.09	0	-25.1842	1	0.0770368	73.15	1	1	3	2	3	3	2	4	0	0	0	1	281.25	8.83	41.3352	34	71	1
Switzerland	8655000	74	0.89	70.49	12.346	2.21	1.09	0	-39.4006	2	0.0427117	73.15	1	1	3	2	3	3	2	4	0	0	0	1	278.75	8.83	41.3352	34	71	1
Switzerland	8655000	74	0.89	70.49	12.346	2.21	1.09	0	-40.1124	3	0.0221204	73.15	1	1	3	2	3	3	2	4	0	0	0	1	283.75	8.83	41.3352	34	71	1
Switzerland	8655000	74	0.89	70.49	12.346	2.21	1.09	0	-38.1814	4	0.0113236	73.15	1	1	3	2	3	3	2	4	0	0	0	1	287.5	8.83	41.3352	34	71	1
Switzerland	8655000	74	0.89	70.49	12.346	2.21	1.09	0	-38.8141	5	0.00600454	73.15	1	1	3	2	3	3	2	4	0	0	0	1	287.5	8.83	41.3352	34	71	1
Switzerland	8655000	74	0.89	70.49	12.346	2.21	1.09	0	-43.5973	6	0.00359778	73.15	1	1	3	2	3	3	2	4	0	0	0	1	286.25	8.83	41.3352	34	71	1
Switzerland	8655000	74	0.89	70.49	12.346	2.21	1.09	0	-44.177	7	0.00175685	69.44	1	1	3	2	3	2	2	4	0	0	0	1	286.25	8.83	41.3352	34	71	1
Switzerland	8655000	74	0.89	70.49	12.346	2.21	1.09	0	-34.833	8	0.00111542	69.44	1	1	3	2	3	2	2	4	0	0	0	1	288.75	8.83	41.3352	34	71	1
Switzerland	8655000	74	0.89	70.49	12.346	2.21	1.09	0	-21.0237	9	0.000665876	58.33	2	2	3	2	0	2	2	4	0	0	0	1	288.75	8.83	41.3352	34	71	1
Switzerland	8655000	74	0.89	70.49	12.346	2.21	1.09	0	-16.5642	10	0.000523959	58.33	2	2	3	2	0	2	2	4	0	0	0	1	291.5	8.83	41.3352	34	71	1
Turkey	84339000	76	0.73	28.4	4.216	4.07	1.91	0	.	-2		23.15	2	1	3	2	0	0	0	0	0	0	0	0	.	4.48	25.5558	35	72	1
Turkey	84339000	76	0.73	28.4	4.216	4.07	1.91	0	.	-1	0.304958	58.33	2	1	3	2	3	2	2	0	0	0	0	0	.	4.48	25.5558	35	72	1
Turkey	84339000	76	0.73	28.4	4.216	4.07	1.91	0	-47.2997	0	0.135773	67.59	2	1	3	2	3	2	2	0	1	2	0	0	285	4.48	25.5558	35	72	1
Turkey	84339000	76	0.73	28.4	4.216	4.07	1.91	0	-52.3493	1	0.0889124	75.93	2	1	4	2	3	2	2	0	1	2	2	0	285	4.48	25.5558	35	72	1
Turkey	84339000	76	0.73	28.4	4.216	4.07	1.91	0	-58.1956	2	0.051579	75.93	2	1	4	2	3	2	2	0	1	2	2	2	285	4.48	25.5558	35	72	1
Turkey	84339000	76	0.73	28.4	4.216	4.07	1.91	0	-61.7899	3	0.0253699	75.93	2	1	4	2	3	2	2	0	1	2	2	2	288.75	4.48	25.5558	35	72	1
Turkey	84339000	76	0.73	28.4	4.216	4.07	1.91	0	-65.0736	4	0.0163704	75.93	2	2	4	2	3	2	2	0	1	2	2	2	288.75	4.48	25.5558	35	72	1
Turkey	84339000	76	0.73	28.4	4.216	4.07	1.91	0	-62.5863	5	0.011896	75.93	2	2	4	2	3	2	2	0	1	2	2	2	290	4.48	25.5558	35	72	1
Turkey	84339000	76	0.73	28.4	4.216	4.07	1.91	0	-52.9636	6	0.00919825	75.93	2	2	4	2	3	2	2	0	1	2	2	2	292.5	4.48	25.5558	35	72	1
Turkey	84339000	76	0.73	28.4	4.216	4.07	1.91	0	-50.2556	7	0.00661742	75.93	2	2	4	2	3	2	2	0	1	2	2	2	298.75	4.48	25.5558	35	72	1
Turkey	84339000	76	0.73	28.4	4.216	4.07	1.91	0	-59.6471	8	0.00582008	75.93	2	2	4	2	3	2	2	0	1	2	2	2	295	4.48	25.5558	35	72	1
Turkey	84339000	76	0.73	28.4	4.216	4.07	1.91	0	-49.6357	9	0.00558309	75.93	2	2	4	2	3	2	2	0	1	2	2	2	295	4.48	25.5558	35	72	1
Turkey	84339000	76	0.73	28.4	4.216	4.07	1.91	0	-22.3417	10	0.00781518	63.89	2	2	3	2	3	0	2	0	1	2	0	2	298.75	4.48	25.5558	35	72	1
United Kingdom	67886000	83	0.84	48.09	9.632	2.27	1.48	42	.	-2		12.96	1	0	0	2	0	0	0	0	0	0	0	0	.	8.54	58.608	36	73	2266
United Kingdom	67886000	83	0.84	48.09	9.632	2.27	1.48	42	.	-1	0.120253	37.04	1	0	0	2	3	0	0	0	1	0	0	0	.	8.54	58.608	36	73	2266
United Kingdom	67886000	83	0.84	48.09	9.632	2.27	1.48	42	-69.3812	0	0.0707516	79.63	1	0	0	2	3	3	2	4	1	2	2	0	281.25	8.54	58.608	36	73	2266
United Kingdom	67886000	83	0.84	48.09	9.632	2.27	1.48	42	-69.853	1	0.044925	79.63	1	0	0	2	3	3	2	4	1	2	2	0	281.25	8.54	58.608	36	73	2266
United Kingdom	67886000	83	0.84	48.09	9.632	2.27	1.48	42	-70.3169	2	0.036991	79.63	1	0	0	2	3	3	2	4	1	2	2	0	281.25	8.54	58.608	36	73	2266
United Kingdom	67886000	83	0.84	48.09	9.632	2.27	1.48	42	-66.3149	3	0.0277259	79.63	1	0	0	2	3	3	2	4	1	2	2	0	282.5	8.54	58.608	36	73	2266
United Kingdom	67886000	83	0.84	48.09	9.632	2.27	1.48	42	-64.4476	4	0.0177604	79.63	1	0	0	2	3	3	2	4	1	2	2	0	282.5	8.54	58.608	36	73	2266
United Kingdom	67886000	83	0.84	48.09	9.632	2.27	1.48	42	-63.7067	5	0.013229	79.63	1	0	0	2	3	3	2	4	1	2	2	0	283.75	8.54	58.608	36	73	2266
United Kingdom	67886000	83	0.84	48.09	9.632	2.27	1.48	42	-61.4659	6	0.0102846	79.63	1	0	0	2	3	3	2	4	1	2	2	1	281.25	8.54	58.608	36	73	2266
United Kingdom	67886000	83	0.84	48.09	9.632	2.27	1.48	42	-57.0178	7	0.00643529	71.3	1	0	0	2	3	3	2	4	1	0	2	1	286.25	8.54	58.608	36	73	2266
United Kingdom	67886000	83	0.84	48.09	9.632	2.27	1.48	42	-55.028	8	0.00485055	71.3	2	0	0	2	3	3	2	4	1	0	2	1	287.5	8.54	58.608	36	73	2266
United Kingdom	67886000	83	0.84	48.09	9.632	2.27	1.48	42	-50.6832	9	0.00375444	69.44	2	1	0	2	3	2	2	4	1	0	2	1	285	8.54	58.608	36	73	2266
United Kingdom	67886000	83	0.84	48.09	9.632	2.27	1.48	42	-50.2253	10	0.00356032	67.59	2	2	0	2	3	2	2	4	1	0	2	1	285	8.54	58.608	36	73	2266
United States	331003000	83	0.87	65.13	17.061	2.49	1.76	39	.	-2		8.33	1	1	2	0	0	0	0	0	0	0	0	0	.	7.92	48.015	37	74	32
United States	331003000	83	0.87	65.13	17.061	2.49	1.76	39	.	-1	0.405811	20.37	2	1	3	0	3	0	0	0	0	0	0	0	.	7.92	48.015	37	74	32
United States	331003000	83	0.87	65.13	17.061	2.49	1.76	39	-16.4747	0	0.224387	41.2	3	1	3	0	3	0	2	2	0	2	0	0	283.75	7.92	48.015	37	74	32
United States	331003000	83	0.87	65.13	17.061	2.49	1.76	39	-39.9643	1	0.13608	72.69	3	1	3	2	3	3	2	4	1	2	2	0	287.5	7.92	48.015	37	74	32
United States	331003000	83	0.87	65.13	17.061	2.49	1.76	39	-51.0307	2	0.0720065	72.69	3	1	3	2	3	3	2	4	1	2	2	0	285	7.92	48.015	37	74	32
United States	331003000	83	0.87	65.13	17.061	2.49	1.76	39	-52.9874	3	0.0434224	72.69	3	1	3	2	3	3	2	4	1	2	2	1	286.25	7.92	48.015	37	74	32
United States	331003000	83	0.87	65.13	17.061	2.49	1.76	39	-51.7577	4	0.0346625	72.69	3	1	3	2	3	3	2	4	1	2	2	2	283.75	7.92	48.015	37	74	32
United States	331003000	83	0.87	65.13	17.061	2.49	1.76	39	-48.4758	5	0.0257713	72.69	3	1	3	2	3	3	2	4	1	2	2	2	288.75	7.92	48.015	37	74	32
United States	331003000	83	0.87	65.13	17.061	2.49	1.76	39	-44.405	6	0.0197559	72.69	3	1	3	2	3	3	2	4	1	2	2	2	291.25	7.92	48.015	37	74	32
United States	331003000	83	0.87	65.13	17.061	2.49	1.76	39	-40.4146	7	0.0159416	72.69	3	1	3	2	3	3	2	4	1	2	2	2	291.25	7.92	48.015	37	74	32
United States	331003000	83	0.87	65.13	17.061	2.49	1.76	39	-38.0415	8	0.014333	72.69	3	1	3	2	3	3	2	4	1	2	2	2	292.5	7.92	48.015	37	74	32
United States	331003000	83	0.87	65.13	17.061	2.49	1.76	39	-35.3809	9	0.0121811	72.69	3	1	3	2	3	3	2	4	1	2	2	2	295	7.92	48.015	37	74	32
United States	331003000	83	0.87	65.13	17.061	2.49	1.76	39	-32.4838	10	0.0111211	72.69	3	1	3	2	3	3	2	4	1	2	2	2	298	7.92	48.015	37	74	32
