# Supplementary material for: The impact of non-pharmaceutical interventions on COVID-19 epidemic growth in the 37 OECD member states
Source: Eur J Epidemiol. 2021 Jun 10;36(6):629–40. doi: 10.1007/s10654-021-00766-0 (PMC8192111; doi:10.1007/s10654-021-00766-0)
Supplement: Supplementary file 2 — Supplementary file2 (XLSX 151 kb) [file 10654_2021_766_MOESM2_ESM.xlsx]

## Sheet: Data
Country	pop2020	urban_percent	SDI	GDP_pc_PPP	GDP_health	household	palma	timely	time_w_recoded	cases_start	cum_cases	ave_daily_gr	strin_index	tests_policy	contacts_policy	CTR_11	IT_1	PI_1	SC_11	WC_11	PE_11	RG_11	PT_11	SH_11	DT_11	masks	id	idtwo	mob_index	temperature	dem_index
Australia	25500000	86	0.87	54.75	9.206	2.55	1.3	50	-14	377	10810	.	68.98	3	2	2	4	2	3	2	2	2	1	1	2	.	1	37	.	.	8.96
Australia	25500000	86	0.87	54.75	9.206	2.55	1.3	50	-13	377	13302	0.0300782	75.46	3	2	2	4	2	3	2	2	3	1	1	2	.	1	37	.	.	8.96
Australia	25500000	86	0.87	54.75	9.206	2.55	1.3	50	-12	377	16298	0.0294434	71.76	3	2	2	4	2	2	2	2	3	1	1	2	.	1	37	.	.	8.96
Australia	25500000	86	0.87	54.75	9.206	2.55	1.3	50	-11	377	19890	0.0288622	68.06	3	2	2	4	2	2	2	2	3	1	1	2	.	1	37	.	.	8.96
Australia	25500000	86	0.87	54.75	9.206	2.55	1.3	50	-10	377	22358	0.01685	68.06	3	2	2	4	2	2	2	2	3	1	1	2	.	1	37	.	.	8.96
Australia	25500000	86	0.87	54.75	9.206	2.55	1.3	50	-9	377	24236	0.0115888	75.46	3	2	2	4	2	3	3	2	3	1	1	2	.	1	37	.	.	8.96
Australia	25500000	86	0.87	54.75	9.206	2.55	1.3	50	-8	377	25322	0.00628171	75.46	3	2	2	4	2	3	3	2	3	1	1	2	.	1	37	.	.	8.96
Australia	25500000	86	0.87	54.75	9.206	2.55	1.3	50	-7	377	26049	0.00405187	75.46	3	2	2	4	2	3	3	2	3	1	1	2	.	1	37	.	.	8.96
Australia	25500000	86	0.87	54.75	9.206	2.55	1.3	50	-6	377	26524	0.00258485	75.46	3	2	2	4	2	3	3	2	3	1	1	2	.	1	37	.	.	8.96
Australia	25500000	86	0.87	54.75	9.206	2.55	1.3	50	-5	377	26813	0.00154932	75.46	3	2	2	4	2	3	3	2	3	1	1	2	.	1	37	.	.	8.96
Australia	25500000	86	0.87	54.75	9.206	2.55	1.3	50	-4	377	26980	0.000887394	75.46	3	2	2	4	2	3	3	2	3	1	1	2	.	1	37	.	.	8.96
Australia	25500000	86	0.87	54.75	9.206	2.55	1.3	50	-3	377	27096	0.000613083	75.46	3	2	2	4	2	3	3	2	3	1	1	2	.	1	37	.	.	8.96
Australia	25500000	86	0.87	54.75	9.206	2.55	1.3	50	-2	377	27206	0.000578942	75.46	3	2	2	4	2	3	3	2	3	1	1	2	.	1	37	.	.	8.96
Australia	25500000	86	0.87	54.75	9.206	2.55	1.3	50	-1	377	27357	0.000791013	68.06	3	2	2	4	2	2	2	2	3	1	1	2	.	1	37	.	.	8.96
Australia	25500000	86	0.87	54.75	9.206	2.55	1.3	50	0	377	27458	0.000526585	68.06	3	2	2	4	2	2	2	2	3	1	1	2	2	1	37	-25.3999	296.75	8.96
Australia	25500000	86	0.87	54.75	9.206	2.55	1.3	50	1	377	27565	0.000555767	68.06	3	2	2	4	2	2	2	2	3	1	1	2	2	1	37	-24.2432	298.75	8.96
Australia	25500000	86	0.87	54.75	9.206	2.55	1.3	50	2	377	27630	0.000336526	65.28	3	2	2	3	2	2	2	2	3	1	1	2	2	1	37	-24.039	296.75	8.96
Australia	25500000	86	0.87	54.75	9.206	2.55	1.3	50	3	377	27675	0.000232504	45.83	3	2	2	3	2	0	0	0	2	1	0	2	2	1	37	-22.8498	298	8.96
Australia	25500000	86	0.87	54.75	9.206	2.55	1.3	50	4	377	27785	0.00056685	47.69	3	2	2	3	2	0	0	0	2	1	0	2	2	1	37	-20.2148	298.75	8.96
Australia	25500000	86	0.87	54.75	9.206	2.55	1.3	50	5	377	27865	0.000410815	52.31	2	2	2	3	2	0	0	0	3	1	0	2	2	1	37	-17.3108	300.75	8.96
Australia	25500000	86	0.87	54.75	9.206	2.55	1.3	50	6	377	27939	0.000378949	52.31	2	2	2	3	2	0	0	0	3	1	0	2	2	1	37	-17.4509	300.75	8.96
Australia	25500000	86	0.87	54.75	9.206	2.55	1.3	50	7	377	28000	0.000311613	47.22	2	2	2	3	2	0	0	0	2	1	0	2	2	1	37	-16.6547	300.75	8.96
Australia	25500000	86	0.87	54.75	9.206	2.55	1.3	50	8	377	28072	0.000366943	59.72	2	2	2	3	2	0	2	2	3	1	0	2	2	1	37	-14.4864	298.75	8.96
Australia	25500000	86	0.87	54.75	9.206	2.55	1.3	50	9	377	28262	0.000964108	59.72	2	2	2	3	2	0	2	2	3	1	0	2	2	1	37	-13.3337	300	8.96
Australia	25500000	86	0.87	54.75	9.206	2.55	1.3	50	10	377	28405	0.000721266	59.72	2	2	2	3	2	0	2	2	3	1	0	2	2	1	37	-14.2739	300	8.96
Austria	9006000	86	0.87	54.75	9.206	2.55	1.3	15	-14	246	19154	.	47.22	3	2	2	2	2	0	2	2	2	0	0	0	.	2	38	.	.	8.16
Austria	9006000	57	0.87	58.62	10.397	2.88	0.96	15	-13	246	19929	0.00568242	47.22	3	2	2	2	2	0	2	2	2	0	0	0	.	2	38	.	.	8.16
Austria	9006000	57	0.87	58.62	10.397	2.88	0.96	15	-12	246	20850	0.00647487	35.19	3	2	2	2	2	0	0	0	1	0	0	0	.	2	38	.	.	8.16
Austria	9006000	57	0.87	58.62	10.397	2.88	0.96	15	-11	246	21566	0.00483509	35.19	3	2	2	2	2	0	0	0	1	0	0	0	.	2	38	.	.	8.16
Austria	9006000	57	0.87	58.62	10.397	2.88	0.96	15	-10	246	22439	0.00568503	35.19	3	2	2	2	2	0	0	0	1	0	0	0	.	2	38	.	.	8.16
Austria	9006000	57	0.87	58.62	10.397	2.88	0.96	15	-9	246	24084	0.010158	35.19	3	2	2	2	2	0	0	0	1	0	0	0	.	2	38	.	.	8.16
Austria	9006000	57	0.87	58.62	10.397	2.88	0.96	15	-8	246	26033	0.0111788	35.19	3	2	2	2	2	0	0	0	1	0	0	0	.	2	38	.	.	8.16
Austria	9006000	57	0.87	58.62	10.397	2.88	0.96	15	-7	246	27969	0.0103001	35.19	3	2	2	2	2	0	0	0	1	0	0	0	.	2	38	.	.	8.16
Austria	9006000	57	0.87	58.62	10.397	2.88	0.96	15	-6	246	30583	0.0128457	35.19	3	2	2	2	2	0	0	0	1	0	0	0	.	2	38	.	.	8.16
Austria	9006000	57	0.87	58.62	10.397	2.88	0.96	15	-5	246	35073	0.0197624	35.19	3	2	2	2	2	0	0	0	1	0	0	0	.	2	38	.	.	8.16
Austria	9006000	57	0.87	58.62	10.397	2.88	0.96	15	-4	246	39984	0.0188974	36.11	3	2	2	3	2	0	0	0	1	0	0	0	.	2	38	.	.	8.16
Austria	9006000	57	0.87	58.62	10.397	2.88	0.96	15	-3	246	44813	0.0164218	36.11	3	2	2	3	2	0	0	0	1	0	0	0	.	2	38	.	.	8.16
Austria	9006000	57	0.87	58.62	10.397	2.88	0.96	15	-2	246	50848	0.0182128	37.04	3	2	2	3	2	0	0	0	2	0	0	0	.	2	38	.	.	8.16
Austria	9006000	57	0.87	58.62	10.397	2.88	0.96	15	-1	246	58672	0.0206564	40.74	3	2	2	3	2	0	0	0	2	0	0	0	.	2	38	.	.	8.16
Austria	9006000	57	0.87	58.62	10.397	2.88	0.96	15	0	246	69409	0.0242982	40.74	3	2	2	3	2	0	0	0	2	0	0	0	2	2	38	-12.2358	283.75	8.16
Austria	9006000	57	0.87	58.62	10.397	2.88	0.96	15	1	246	89496	0.0369784	44.91	3	2	2	3	2	0	0	2	3	0	0	0	2	2	38	-16.0975	283.75	8.16
Austria	9006000	57	0.87	58.62	10.397	2.88	0.96	15	2	246	125099	0.0490075	58.8	3	2	2	3	2	0	2	2	3	0	1	2	2	2	38	-19.4054	286.25	8.16
Austria	9006000	57	0.87	58.62	10.397	2.88	0.96	15	3	246	172380	0.0468644	64.81	3	2	2	3	2	0	2	2	3	0	1	2	2	2	38	-24.6111	286.25	8.16
Austria	9006000	57	0.87	58.62	10.397	2.88	0.96	15	4	246	221688	0.0365921	75	3	2	2	3	2	2	2	2	3	1	1	0	2	2	38	-26.4947	281.25	8.16
Austria	9006000	57	0.87	58.62	10.397	2.88	0.96	15	5	246	260512	0.0233218	75	3	2	2	3	2	2	2	2	3	1	1	0	2	2	38	-29.7338	281.25	8.16
Austria	9006000	57	0.87	58.62	10.397	2.88	0.96	15	6	246	289461	0.015167	82.41	3	2	2	3	2	3	3	2	3	1	1	0	2	2	38	-39.8721	276.25	8.16
Austria	9006000	57	0.87	58.62	10.397	2.88	0.96	15	7	246	311002	0.0103069	82.41	3	2	2	3	2	3	3	2	3	1	1	0	2	2	38	-46.9474	273.75	8.16
Austria	9006000	57	0.87	58.62	10.397	2.88	0.96	15	8	246	330343	0.00865613	82.41	3	2	2	3	2	3	3	2	3	1	1	0	2	2	38	-44.7078	278.75	8.16
Austria	9006000	57	0.87	58.62	10.397	2.88	0.96	15	9	246	344357	0.00595299	71.3	3	2	2	3	2	0	2	2	3	1	1	0	2	2	38	-35.1348	276.25	8.16
Austria	9006000	57	0.87	58.62	10.397	2.88	0.96	15	10	246	357902	0.00552669	71.3	3	2	2	3	2	0	2	2	3	1	1	0	2	2	38	-27.1761	276.25	8.16
Belgium	11590000	98	0.89	53.68	10.339	2.36	0.9	35	-14	267	62872	.	50	2	2	2	3	2	0	2	2	2	0	0	0	.	3	39	.	.	7.51
Belgium	11590000	98	0.89	53.68	10.339	2.36	0.9	35	-13	267	64627	0.0039408	50	2	2	2	3	2	0	2	2	2	0	0	0	.	3	39	.	.	7.51
Belgium	11590000	98	0.89	53.68	10.339	2.36	0.9	35	-12	267	67335	0.00588121	50	2	2	2	3	2	0	2	2	2	0	0	0	.	3	39	.	.	7.51
Belgium	11590000	98	0.89	53.68	10.339	2.36	0.9	35	-11	267	71158	0.00792014	50	2	2	2	3	2	0	2	2	2	0	0	0	.	3	39	.	.	7.51
Belgium	11590000	98	0.89	53.68	10.339	2.36	0.9	35	-10	267	75647	0.00877759	62.96	2	2	2	3	2	0	3	2	3	0	1	0	.	3	39	.	.	7.51
Belgium	11590000	98	0.89	53.68	10.339	2.36	0.9	35	-9	267	79479	0.00708427	62.96	2	2	2	3	2	0	3	2	3	0	1	0	.	3	39	.	.	7.51
Belgium	11590000	98	0.89	53.68	10.339	2.36	0.9	35	-8	267	83030	0.0062637	58.33	2	2	2	3	2	0	2	2	3	0	1	0	.	3	39	.	.	7.51
Belgium	11590000	98	0.89	53.68	10.339	2.36	0.9	35	-7	267	85911	0.00488473	58.33	2	2	2	3	2	0	2	2	3	0	1	0	.	3	39	.	.	7.51
Belgium	11590000	98	0.89	53.68	10.339	2.36	0.9	35	-6	267	89691	0.00617018	58.33	2	2	2	3	2	0	2	2	3	0	1	0	.	3	39	.	.	7.51
Belgium	11590000	98	0.89	53.68	10.339	2.36	0.9	35	-5	267	95948	0.00968026	52.78	2	2	2	3	2	0	2	2	3	0	0	0	.	3	39	.	.	7.51
Belgium	11590000	98	0.89	53.68	10.339	2.36	0.9	35	-4	267	106887	0.0155432	52.78	2	2	2	3	2	0	2	2	3	0	0	0	.	3	39	.	.	7.51
Belgium	11590000	98	0.89	53.68	10.339	2.36	0.9	35	-3	267	118452	0.0147847	52.78	2	2	2	3	2	0	2	2	3	0	0	0	.	3	39	.	.	7.51
Belgium	11590000	98	0.89	53.68	10.339	2.36	0.9	35	-2	267	137868	0.0219209	52.78	2	2	2	3	2	0	2	2	3	0	0	0	.	3	39	.	.	7.51
Belgium	11590000	98	0.89	53.68	10.339	2.36	0.9	35	-1	267	181511	0.0400705	47.22	2	2	2	3	2	0	2	0	3	0	0	0	.	3	39	.	.	7.51
Belgium	11590000	98	0.89	53.68	10.339	2.36	0.9	35	0	267	253386	0.0488107	47.22	2	2	2	3	2	0	2	0	3	0	0	0	2	3	39	-12.8461	283.75	7.51
Belgium	11590000	98	0.89	53.68	10.339	2.36	0.9	35	1	267	368337	0.0548943	45.37	2	2	2	3	2	0	2	0	3	0	0	0	2	3	39	-18.1187	283.75	7.51
Belgium	11590000	98	0.89	53.68	10.339	2.36	0.9	35	2	267	468213	0.0348692	54.63	2	2	2	3	2	0	2	0	3	0	1	0	2	3	39	-29.0907	286.25	7.51
Belgium	11590000	98	0.89	53.68	10.339	2.36	0.9	35	3	267	515391	0.0138091	54.63	2	2	2	3	2	0	2	0	3	0	1	0	2	3	39	-37.6153	283.75	7.51
Belgium	11590000	98	0.89	53.68	10.339	2.36	0.9	35	4	267	545787	0.00821973	65.74	2	2	2	3	2	2	3	2	3	0	1	0	3	3	39	-52.8201	282.5	7.51
Belgium	11590000	98	0.89	53.68	10.339	2.36	0.9	35	5	267	564967	0.00494627	65.74	2	2	2	3	2	2	3	2	3	0	1	0	3	3	39	-54.9402	283.75	7.51
Belgium	11590000	98	0.89	53.68	10.339	2.36	0.9	35	6	267	582252	0.00431443	63.89	2	2	2	3	2	0	3	2	3	0	1	0	3	3	39	-44.777	280	7.51
Belgium	11590000	98	0.89	53.68	10.339	2.36	0.9	35	7	267	597643	0.00373413	63.89	2	2	2	3	2	0	3	2	3	0	1	0	3	3	39	-42.1925	277.5	7.51
Belgium	11590000	98	0.89	53.68	10.339	2.36	0.9	35	8	267	615058	0.00411171	60.19	2	2	2	3	2	0	2	2	3	0	1	0	3	3	39	-37.4852	276.25	7.51
Belgium	11590000	98	0.89	53.68	10.339	2.36	0.9	35	9	267	632321	0.0039622	60.19	2	2	2	3	2	0	2	2	3	0	1	0	3	3	39	-35.333	278.75	7.51
Belgium	11590000	98	0.89	53.68	10.339	2.36	0.9	35	10	267	644242	0.00267174	60.19	2	2	2	3	2	0	2	2	3	0	1	0	3	3	39	-36.2383	278.75	7.51
Canada	37742000	81	0.88	50.97	10.663	2.45	1.14	35	-14	117	110693	.	68.98	2	1	0	4	2	3	2	2	3	0	0	2	.	4	40	.	.	9.24
Canada	37742000	81	0.88	50.97	10.663	2.45	1.14	46	-13	117	113790	0.00394979	68.98	2	1	0	4	2	3	2	2	3	0	0	2	.	4	40	.	.	9.24
Canada	37742000	81	0.88	50.97	10.663	2.45	1.14	46	-12	117	117357	0.00441915	67.13	2	1	0	4	2	3	2	2	3	0	0	2	.	4	40	.	.	9.24
Canada	37742000	81	0.88	50.97	10.663	2.45	1.14	46	-11	117	120033	0.00322607	67.13	2	1	0	4	2	3	2	2	3	0	0	2	.	4	40	.	.	9.24
Canada	37742000	81	0.88	50.97	10.663	2.45	1.14	46	-10	117	122703	0.00314781	67.13	2	1	0	4	2	3	2	2	3	0	0	2	.	4	40	.	.	9.24
Canada	37742000	81	0.88	50.97	10.663	2.45	1.14	46	-9	117	125408	0.00311995	67.13	2	2	2	4	2	3	2	2	3	0	0	2	.	4	40	.	.	9.24
Canada	37742000	81	0.88	50.97	10.663	2.45	1.14	46	-8	117	128380	0.00335163	67.13	2	2	2	4	2	3	2	2	3	0	0	2	.	4	40	.	.	9.24
Canada	37742000	81	0.88	50.97	10.663	2.45	1.14	46	-7	117	131941	0.00391625	67.13	2	2	2	4	2	3	2	2	3	0	0	2	.	4	40	.	.	9.24
Canada	37742000	81	0.88	50.97	10.663	2.45	1.14	46	-6	117	136135	0.00448032	64.35	2	2	2	4	2	3	2	2	3	0	0	2	.	4	40	.	.	9.24
Canada	37742000	81	0.88	50.97	10.663	2.45	1.14	46	-5	117	141852	0.00589405	67.13	2	2	2	4	2	3	2	2	3	0	0	2	.	4	40	.	.	9.24
Canada	37742000	81	0.88	50.97	10.663	2.45	1.14	46	-4	117	149939	0.00795206	63.43	2	2	2	4	2	2	2	2	3	0	0	2	.	4	40	.	.	9.24
Canada	37742000	81	0.88	50.97	10.663	2.45	1.14	46	-3	117	161107	0.0103157	63.43	2	2	2	4	2	2	2	2	3	0	0	2	.	4	40	.	.	9.24
Canada	37742000	81	0.88	50.97	10.663	2.45	1.14	46	-2	117	175380	0.0122004	63.43	2	2	2	4	2	2	2	2	3	0	0	2	.	4	40	.	.	9.24
Canada	37742000	81	0.88	50.97	10.663	2.45	1.14	46	-1	117	192064	0.0130666	63.43	2	2	2	4	2	2	2	2	3	0	0	2	.	4	40	.	.	9.24
Canada	37742000	81	0.88	50.97	10.663	2.45	1.14	46	0	117	209036	0.0121703	63.43	2	1	0	4	2	2	2	2	3	0	0	2	2	4	40	-29.196	276.25	9.24
Canada	37742000	81	0.88	50.97	10.663	2.45	1.14	46	1	117	228366	0.0127149	63.43	2	1	0	4	2	2	2	2	3	0	0	2	2	4	40	-31.0688	273.75	9.24
Canada	37742000	81	0.88	50.97	10.663	2.45	1.14	46	2	117	250698	0.0134177	63.43	2	1	0	4	2	2	2	2	3	0	0	2	2	4	40	-29.7611	270	9.24
Canada	37742000	81	0.88	50.97	10.663	2.45	1.14	46	3	117	280465	0.0161577	63.43	2	1	0	4	2	2	2	2	3	0	0	2	2	4	40	-28.6554	267.5	9.24
Canada	37742000	81	0.88	50.97	10.663	2.45	1.14	46	4	117	314453	0.0164751	63.43	2	2	2	4	2	2	2	2	3	0	0	2	2	4	40	-30.6785	267.5	9.24
Canada	37742000	81	0.88	50.97	10.663	2.45	1.14	46	5	117	350971	0.0158194	63.43	2	1	0	4	2	2	2	2	3	0	0	2	2	4	40	-32.3515	267.5	9.24
Canada	37742000	81	0.88	50.97	10.663	2.45	1.14	46	6	117	393506	0.0164761	67.13	2	1	0	4	2	2	3	2	3	0	0	2	2	4	40	-32.8734	265	9.24
Canada	37742000	81	0.88	50.97	10.663	2.45	1.14	46	7	117	439142	0.0157987	67.13	2	1	0	4	2	2	3	2	3	0	0	2	2	4	40	-33.714	265	9.24
Canada	37742000	81	0.88	50.97	10.663	2.45	1.14	46	8	117	485576	0.0144626	67.13	2	1	0	4	2	2	3	2	3	0	0	2	2	4	40	-34.1365	267.5	9.24
Canada	37742000	81	0.88	50.97	10.663	2.45	1.14	46	9	117	532506	0.013267	67.13	2	1	0	4	2	2	3	2	3	0	0	2	2	4	40	-34.4958	263.75	9.24
Canada	37742000	81	0.88	50.97	10.663	2.45	1.14	46	10	117	577266	0.0115966	67.13	2	1	0	4	2	2	3	2	3	0	0	2	2	4	40	-36.5186	260	9.24
Chile	19116000	85	0.75	25.07	8.984	3.58	2.55	21	-14	101	321205	.	76.39	2	2	2	3	2	3	3	2	3	0	1	2	.	5	41	.	.	8.28
Chile	19116000	85	0.75	25.07	8.984	3.58	2.55	21	-13	101	336402	0.00662576	87.5	2	2	2	3	2	3	3	2	3	1	1	2	.	5	41	.	.	8.28
Chile	19116000	85	0.75	25.07	8.984	3.58	2.55	21	-12	101	351575	0.00632221	87.5	2	2	2	3	2	3	3	2	3	1	1	2	.	5	41	.	.	8.28
Chile	19116000	85	0.75	25.07	8.984	3.58	2.55	21	-11	101	364723	0.00525879	84.72	2	2	2	3	2	3	3	2	3	1	1	2	.	5	41	.	.	8.28
Chile	19116000	85	0.75	25.07	8.984	3.58	2.55	21	-10	101	378168	0.00518488	84.72	2	2	2	3	2	3	3	2	3	1	1	2	.	5	41	.	.	8.28
Chile	19116000	85	0.75	25.07	8.984	3.58	2.55	21	-9	101	390037	0.00442448	87.5	2	2	2	4	2	3	3	2	3	1	1	2	.	5	41	.	.	8.28
Chile	19116000	85	0.75	25.07	8.984	3.58	2.55	21	-8	101	402365	0.00445533	81.94	2	2	2	4	2	3	3	2	2	1	1	2	.	5	41	.	.	8.28
Chile	19116000	85	0.75	25.07	8.984	3.58	2.55	21	-7	101	414739	0.00433649	81.94	2	2	2	4	2	3	3	2	2	1	1	2	.	5	41	.	.	8.28
Chile	19116000	85	0.75	25.07	8.984	3.58	2.55	21	-6	101	427027	0.00417983	81.94	2	2	2	4	2	3	3	2	2	1	1	2	.	5	41	.	.	8.28
Chile	19116000	85	0.75	25.07	8.984	3.58	2.55	21	-5	101	439287	0.00405186	81.94	2	2	2	4	2	3	3	2	2	1	1	2	.	5	41	.	.	8.28
Chile	19116000	85	0.75	25.07	8.984	3.58	2.55	21	-4	101	449903	0.00341712	81.94	2	2	2	4	2	3	3	2	2	1	1	2	.	5	41	.	.	8.28
Chile	19116000	85	0.75	25.07	8.984	3.58	2.55	21	-3	101	462991	0.00410492	81.94	2	2	2	4	2	3	3	2	2	1	1	2	.	5	41	.	.	8.28
Chile	19116000	85	0.75	25.07	8.984	3.58	2.55	21	-2	101	474440	0.00349575	81.94	2	2	2	4	2	3	3	2	2	1	1	2	.	5	41	.	.	8.28
Chile	19116000	85	0.75	25.07	8.984	3.58	2.55	21	-1	101	485372	0.00325965	81.94	2	2	2	4	2	3	3	2	2	1	1	2	.	5	41	.	.	8.28
Chile	19116000	85	0.75	25.07	8.984	3.58	2.55	21	0	101	495637	0.00299422	81.94	2	2	2	4	2	3	3	2	2	1	1	2	3	5	41	-39.159	291.25	8.28
Chile	19116000	85	0.75	25.07	8.984	3.58	2.55	21	1	101	505530	0.00282736	81.94	2	2	2	4	2	3	3	2	2	1	1	2	3	5	41	-37.8323	290	8.28
Chile	19116000	85	0.75	25.07	8.984	3.58	2.55	21	2	101	515042	0.00266656	81.94	2	2	2	4	2	3	3	2	2	1	1	2	3	5	41	-32.7639	290	8.28
Chile	19116000	85	0.75	25.07	8.984	3.58	2.55	21	3	101	524804	0.00268594	81.94	2	2	2	4	2	3	3	2	2	1	1	2	3	5	41	-32.0544	290	8.28
Chile	19116000	85	0.75	25.07	8.984	3.58	2.55	21	4	101	534558	0.00263423	81.94	2	2	2	4	2	3	3	2	3	1	1	2	3	5	41	-31.0615	291.25	8.28
Chile	19116000	85	0.75	25.07	8.984	3.58	2.55	21	5	101	544092	0.00252864	81.94	2	2	2	4	2	3	3	2	3	1	1	2	3	5	41	-30.388	291.25	8.28
Chile	19116000	85	0.75	25.07	8.984	3.58	2.55	21	6	101	553898	0.002555	81.94	3	2	2	4	2	3	3	2	3	1	1	2	3	5	41	-29.8714	291.25	8.28
Chile	19116000	85	0.75	25.07	8.984	3.58	2.55	21	7	101	564778	0.00278275	76.39	3	2	2	2	2	3	3	2	3	1	1	2	3	5	41	-27.4868	291.25	8.28
Chile	19116000	85	0.75	25.07	8.984	3.58	2.55	21	8	101	576731	0.00299637	76.39	3	2	2	2	2	3	3	2	3	1	1	2	3	5	41	-26.3417	292.5	8.28
Chile	19116000	85	0.75	25.07	8.984	3.58	2.55	21	9	101	590914	0.00347668	73.61	3	2	2	1	2	3	3	2	3	1	1	2	3	5	41	-28.8627	292.5	8.28
Chile	19116000	85	0.75	25.07	8.984	3.58	2.55	21	10	101	606950	0.00383246	73.61	3	2	2	1	2	3	3	2	3	1	1	2	3	5	41	-24.107	291.25	8.28
Colombia	50883000	80	0.63	16.2	7.226	3.53	3.9	0	-14	1	165169	.	87.04	2	2	2	4	2	3	2	2	3	1	1	2	.	6	42	.	.	7.04
Colombia	50883000	80	0.63	16.2	8.226	3.53	3.9	0	-13	1	218428	0.0407345	87.04	2	2	2	4	2	3	2	2	3	1	1	2	.	6	42	.	.	7.04
Colombia	50883000	80	0.63	16.2	9.226	3.53	3.9	0	-12	1	276055	0.0340148	87.04	2	2	2	4	2	3	3	2	3	1	1	2	.	6	42	.	.	7.04
Colombia	50883000	80	0.63	16.2	10.226	3.53	3.9	0	-11	1	345714	0.0326667	87.04	2	2	2	4	2	3	3	2	3	1	1	2	.	6	42	.	.	7.04
Colombia	50883000	80	0.63	16.2	11.226	3.53	3.9	0	-10	1	422519	0.029075	87.04	2	2	2	4	2	3	3	2	3	1	1	2	.	6	42	.	.	7.04
Colombia	50883000	80	0.63	16.2	12.226	3.53	3.9	0	-9	1	502178	0.0249812	87.04	2	2	2	4	2	3	3	2	3	1	1	2	.	6	42	.	.	7.04
Colombia	50883000	80	0.63	16.2	13.226	3.53	3.9	0	-8	1	572243	0.0188336	87.04	2	2	2	4	2	3	3	2	3	1	1	2	.	6	42	.	.	7.04
Colombia	50883000	80	0.63	16.2	14.226	3.53	3.9	0	-7	1	633321	0.0145931	87.04	2	2	2	4	2	3	3	2	3	1	1	2	.	6	42	.	.	7.04
Colombia	50883000	80	0.63	16.2	15.226	3.53	3.9	0	-6	1	686851	0.0116589	87.04	2	2	2	4	2	3	3	2	3	1	1	2	.	6	42	.	.	7.04
Colombia	50883000	80	0.63	16.2	16.226	3.53	3.9	0	-5	1	736377	0.00999603	71.3	2	0	0	4	2	3	0	2	2	1	0	0	.	6	42	.	.	7.04
Colombia	50883000	80	0.63	16.2	17.226	3.53	3.9	0	-4	1	784268	0.00904186	71.3	2	0	0	4	2	3	0	2	2	1	0	0	.	6	42	.	.	7.04
Colombia	50883000	80	0.63	16.2	18.226	3.53	3.9	0	-3	1	829679	0.00807357	71.3	2	0	0	4	2	3	0	2	2	1	0	0	.	6	42	.	.	7.04
Colombia	50883000	80	0.63	16.2	19.226	3.53	3.9	0	-2	1	877684	0.00806776	71.3	2	0	0	4	2	3	0	2	2	1	0	0	.	6	42	.	.	7.04
Colombia	50883000	80	0.63	16.2	19.226	3.53	3.9	0	-1	1	930159	0.00833006	71.3	2	0	0	4	2	3	0	2	2	1	0	0	.	6	42	.	.	7.04
Colombia	50883000	80	0.63	16.2	19.226	3.53	3.9	0	0	1	981700	0.00773407	71.3	2	0	0	4	2	3	0	2	2	1	0	0	2	6	42	-20.3867	298.75	7.04
Colombia	50883000	80	0.63	16.2	19.226	3.53	3.9	0	1	1	1041935	0.0085433	71.3	2	0	0	4	2	3	0	2	2	1	0	0	2	6	42	-19.709	298.75	7.04
Colombia	50883000	80	0.63	16.2	19.226	3.53	3.9	0	2	1	1108086	0.0088323	65.74	2	2	2	4	2	3	0	0	2	1	0	0	2	6	42	-16.7705	298.75	7.04
Colombia	50883000	80	0.63	16.2	19.226	3.53	3.9	0	3	1	1165326	0.00722119	65.74	2	2	2	4	2	3	0	0	2	1	0	0	2	6	42	-17.0903	299.25	7.04
Colombia	50883000	80	0.63	16.2	19.226	3.53	3.9	0	4	1	1218003	0.00633595	65.74	2	2	2	4	2	3	0	0	2	1	0	0	2	6	42	-16.2883	299.25	7.04
Colombia	50883000	80	0.63	16.2	19.226	3.53	3.9	0	5	1	1270991	0.00610201	65.74	2	2	2	4	2	3	0	0	2	1	0	0	2	6	42	-16.3823	299.25	7.04
Colombia	50883000	80	0.63	16.2	19.226	3.53	3.9	0	6	1	1334089	0.00694569	65.74	2	2	2	4	2	3	0	0	2	1	0	0	2	6	42	-15.7603	299.25	7.04
Colombia	50883000	80	0.63	16.2	19.226	3.53	3.9	0	7	1	1392133	0.00610261	65.74	2	2	2	4	2	3	0	0	2	1	0	0	2	6	42	-7.69214	299.25	7.04
Colombia	50883000	80	0.63	16.2	19.226	3.53	3.9	0	8	1	1456599	0.00648769	60.19	2	2	2	4	2	2	0	0	2	1	0	0	2	6	42	-8.28518	299.25	7.04
Colombia	50883000	80	0.63	16.2	19.226	3.53	3.9	0	9	1	1544826	0.00843639	60.19	2	2	2	4	2	2	0	0	2	1	0	0	2	6	42	-9.12692	299.25	7.04
Colombia	50883000	80	0.63	16.2	19.226	3.53	3.9	0	10	1	1626461	0.00738358	60.19	2	2	2	4	2	2	0	0	2	1	0	0	2	6	42	-2.81072	299.25	7.04
Czech Republic	10709000	74	0.85	42.17	7.231	2.4	0.85	9	-14	41	13475	.	37.5	2	2	2	3	2	0	0	0	1	0	0	0	.	7	43	.	.	7.67
Czech Republic	10709000	74	0.85	42.17	7.231	2.4	0.85	9	-13	41	14570	0.0112237	34.72	2	2	2	3	2	0	0	0	1	0	0	0	.	7	43	.	.	7.67
Czech Republic	10709000	74	0.85	42.17	7.231	2.4	0.85	9	-12	41	16093	0.0143042	34.72	2	2	2	3	2	0	0	0	1	0	0	0	.	7	43	.	.	7.67
Czech Republic	10709000	74	0.85	42.17	7.231	2.4	0.85	9	-11	41	17529	0.0122852	37.5	2	2	2	3	2	0	0	0	1	0	0	0	.	7	43	.	.	7.67
Czech Republic	10709000	74	0.85	42.17	7.231	2.4	0.85	9	-10	41	19075	0.0121478	36.11	2	2	2	3	2	0	0	0	1	0	0	0	.	7	43	.	.	7.67
Czech Republic	10709000	74	0.85	42.17	7.231	2.4	0.85	9	-9	41	20798	0.0124307	36.11	2	2	2	3	2	0	0	0	1	0	0	0	.	7	43	.	.	7.67
Czech Republic	10709000	74	0.85	42.17	7.231	2.4	0.85	9	-8	41	22951	0.0141716	36.11	2	2	2	3	2	0	0	0	1	0	0	0	.	7	43	.	.	7.67
Czech Republic	10709000	74	0.85	42.17	7.231	2.4	0.85	9	-7	41	25773	0.0167045	36.11	2	2	2	3	2	0	0	0	1	0	0	0	.	7	43	.	.	7.67
Czech Republic	10709000	74	0.85	42.17	7.231	2.4	0.85	9	-6	41	31036	0.0269012	36.11	2	2	2	3	2	0	0	0	1	0	0	0	.	7	43	.	.	7.67
Czech Republic	10709000	74	0.85	42.17	7.231	2.4	0.85	9	-5	41	41032	0.0406925	36.11	2	2	2	3	2	0	0	0	1	0	0	0	.	7	43	.	.	7.67
Czech Republic	10709000	74	0.85	42.17	7.231	2.4	0.85	9	-4	41	55464	0.0439949	38.89	2	2	2	3	2	0	0	0	1	0	0	0	.	7	43	.	.	7.67
Czech Republic	10709000	74	0.85	42.17	7.231	2.4	0.85	9	-3	41	70763	0.0354129	38.89	2	2	2	3	2	0	0	0	1	0	0	0	.	7	43	.	.	7.67
Czech Republic	10709000	74	0.85	42.17	7.231	2.4	0.85	9	-2	41	95360	0.0435387	38.89	2	2	2	3	2	0	0	0	1	0	0	0	.	7	43	.	.	7.67
Czech Republic	10709000	74	0.85	42.17	7.231	2.4	0.85	9	-1	41	139290	0.0556201	38.89	2	2	2	3	2	0	0	0	1	0	0	0	.	7	43	.	.	7.67
Czech Republic	10709000	74	0.85	42.17	7.231	2.4	0.85	9	0	41	208915	0.0596195	48.15	2	2	2	3	2	2	0	0	3	0	0	0	2	7	43	-9.93758	283.75	7.67
Czech Republic	10709000	74	0.85	42.17	7.231	2.4	0.85	9	1	41	297013	0.0515487	48.15	2	2	2	3	2	2	0	0	3	0	0	0	2	7	43	-24.2621	281.25	7.67
Czech Republic	10709000	74	0.85	42.17	7.231	2.4	0.85	9	2	41	378716	0.0353254	48.15	2	2	2	3	2	2	0	0	3	0	0	0	2	7	43	-32.9394	286.25	7.67
Czech Republic	10709000	74	0.85	42.17	7.231	2.4	0.85	9	3	41	438805	0.0212612	73.15	2	2	2	3	2	3	2	0	3	0	1	2	2	7	43	-43.3153	283.75	7.67
Czech Republic	10709000	74	0.85	42.17	7.231	2.4	0.85	9	4	41	475284	0.0114735	73.15	2	2	2	3	2	3	2	0	3	0	1	2	2	7	43	-39.4116	278.75	7.67
Czech Republic	10709000	74	0.85	42.17	7.231	2.4	0.85	9	5	41	505215	0.00876268	73.15	2	2	2	3	2	3	2	0	3	0	1	2	2	7	43	-37.6408	280	7.67
Czech Republic	10709000	74	0.85	42.17	7.231	2.4	0.85	9	6	41	533042	0.00768886	69.44	2	2	2	3	2	2	2	0	3	0	1	2	3	7	43	-38.5642	276.25	7.67
Czech Republic	10709000	74	0.85	42.17	7.231	2.4	0.85	9	7	41	556927	0.00628164	69.44	2	2	2	3	2	2	2	0	3	0	1	2	3	7	43	-32.6674	272.5	7.67
Czech Republic	10709000	74	0.85	42.17	7.231	2.4	0.85	9	8	41	594148	0.00928488	69.44	2	2	2	3	2	2	2	0	3	0	1	2	3	7	43	-21.9989	276.25	7.67
Czech Republic	10709000	74	0.85	42.17	7.231	2.4	0.85	9	9	41	646312	0.0120945	62.04	2	2	2	3	2	2	0	0	3	0	0	2	3	7	43	-11.4269	275	7.67
Czech Republic	10709000	74	0.85	42.17	7.231	2.4	0.85	9	10	41	701622	0.0117994	62.04	2	2	2	3	2	2	0	0	3	0	0	2	3	7	43	-13.1045	276.25	7.67
Denmark	5792000	88	0.92	59.13	10.108	2.22	0.91	5	-14	6	13092	.	57.41	3	1	0	3	2	2	2	0	2	1	0	0	.	8	44	.	.	9.15
Denmark	5792000	88	0.92	59.13	10.108	2.22	0.91	5	-13	6	13350	0.00279175	54.63	3	1	0	3	2	2	2	0	1	1	0	0	.	8	44	.	.	9.15
Denmark	5792000	88	0.92	59.13	10.108	2.22	0.91	5	-12	6	13634	0.00301171	54.63	3	1	0	3	2	2	2	0	1	1	0	0	.	8	44	.	.	9.15
Denmark	5792000	88	0.92	59.13	10.108	2.22	0.91	5	-11	6	14185	0.00567582	54.63	3	1	0	3	2	2	2	0	1	1	0	0	.	8	44	.	.	9.15
Denmark	5792000	88	0.92	59.13	10.108	2.22	0.91	5	-10	6	15070	0.00868333	54.63	3	1	0	3	2	2	2	0	1	1	0	0	.	8	44	.	.	9.15
Denmark	5792000	88	0.92	59.13	10.108	2.22	0.91	5	-9	6	15940	0.00805018	50.93	3	1	0	3	2	0	2	0	1	1	0	0	.	8	44	.	.	9.15
Denmark	5792000	88	0.92	59.13	10.108	2.22	0.91	5	-8	6	16537	0.00526648	50.93	3	1	0	3	2	0	2	0	1	1	0	0	.	8	44	.	.	9.15
Denmark	5792000	88	0.92	59.13	10.108	2.22	0.91	5	-7	6	17195	0.00558961	50.93	3	1	0	3	2	0	2	0	1	1	0	0	.	8	44	.	.	9.15
Denmark	5792000	88	0.92	59.13	10.108	2.22	0.91	5	-6	6	18607	0.011338	50.93	3	1	0	3	2	0	2	0	1	1	0	0	.	8	44	.	.	9.15
Denmark	5792000	88	0.92	59.13	10.108	2.22	0.91	5	-5	6	20571	0.0144382	50.93	3	1	0	3	2	0	2	0	1	1	0	0	.	8	44	.	.	9.15
Denmark	5792000	88	0.92	59.13	10.108	2.22	0.91	5	-4	6	24357	0.0244274	47.69	3	1	0	3	2	0	2	0	2	1	0	0	.	8	44	.	.	9.15
Denmark	5792000	88	0.92	59.13	10.108	2.22	0.91	5	-3	6	27998	0.0201013	47.69	3	1	0	3	2	0	2	0	2	1	0	0	.	8	44	.	.	9.15
Denmark	5792000	88	0.92	59.13	10.108	2.22	0.91	5	-2	6	30710	0.0132955	50.93	3	1	0	3	2	0	2	0	2	1	0	0	.	8	44	.	.	9.15
Denmark	5792000	88	0.92	59.13	10.108	2.22	0.91	5	-1	6	33593	0.012901	50.93	3	1	0	3	2	0	2	0	2	1	0	0	.	8	44	.	.	9.15
Denmark	5792000	88	0.92	59.13	10.108	2.22	0.91	5	0	6	37003	0.0139074	50.93	3	1	0	3	2	0	2	0	2	1	0	0	2	8	44	-13.0738	283.75	9.15
Denmark	5792000	88	0.92	59.13	10.108	2.22	0.91	5	1	6	43174	0.0222788	41.67	3	1	0	3	2	0	0	0	1	0	0	0	2	8	44	-19.1079	281.25	9.15
Denmark	5792000	88	0.92	59.13	10.108	2.22	0.91	5	2	6	50530	0.02273	37.04	3	1	0	3	2	0	0	0	2	0	0	0	2	8	44	-15.2568	285	9.15
Denmark	5792000	88	0.92	59.13	10.108	2.22	0.91	5	3	6	57952	0.0197712	39.81	3	1	0	3	2	0	0	0	3	0	0	0	2	8	44	-15.9712	283.75	9.15
Denmark	5792000	88	0.92	59.13	10.108	2.22	0.91	5	4	6	65808	0.0183268	39.81	3	1	0	3	2	0	0	0	3	0	0	0	2	8	44	-18.6619	281.25	9.15
Denmark	5792000	88	0.92	59.13	10.108	2.22	0.91	5	5	6	74204	0.0173018	54.63	3	1	0	3	2	2	0	0	3	0	0	0	2	8	44	-20.7004	283.75	9.15
Denmark	5792000	88	0.92	59.13	10.108	2.22	0.91	5	6	6	83535	0.0170651	50	3	1	0	3	2	2	0	0	3	0	0	0	2	8	44	-20.5589	281.25	9.15
Denmark	5792000	88	0.92	59.13	10.108	2.22	0.91	5	7	6	97357	0.0221151	45.37	3	1	0	3	2	0	0	0	3	0	0	0	2	8	44	-17.0883	278.75	9.15
Denmark	5792000	88	0.92	59.13	10.108	2.22	0.91	5	8	6	119779	0.0300518	45.37	3	1	0	3	2	0	0	0	3	0	0	0	2	8	44	-17.2907	278.75	9.15
Denmark	5792000	88	0.92	59.13	10.108	2.22	0.91	5	9	6	143472	0.0261198	51.85	3	1	0	3	2	2	2	2	3	0	0	0	2	8	44	-26.734	278.75	9.15
Denmark	5792000	88	0.92	59.13	10.108	2.22	0.91	5	10	6	161230	0.01681	51.85	3	1	0	3	2	2	2	2	3	0	0	0	2	8	44	-34.9281	278.75	9.15
Estonia	1327000	68	0.86	38.46	6.429	2.3	1.1	14	-14	16	2016	.	25.93	2	0	0	2	2	0	0	0	1	0	0	0	.	9	45	.	.	7.84
Estonia	1327000	68	0.86	38.46	6.429	2.3	1.1	14	-13	16	2025	0.000636538	25.93	2	0	0	2	2	0	0	0	1	0	0	0	.	9	45	.	.	7.84
Estonia	1327000	68	0.86	38.46	6.429	2.3	1.1	14	-12	16	2042	0.001195	25.93	2	0	0	2	2	0	0	0	1	0	0	0	.	9	45	.	.	7.84
Estonia	1327000	68	0.86	38.46	6.429	2.3	1.1	14	-11	16	2113	0.00489466	25.93	2	0	0	2	2	0	0	0	1	0	0	0	.	9	45	.	.	7.84
Estonia	1327000	68	0.86	38.46	6.429	2.3	1.1	14	-10	16	2174	0.004074	23.15	2	0	0	2	2	0	0	0	1	0	0	0	.	9	45	.	.	7.84
Estonia	1327000	68	0.86	38.46	6.429	2.3	1.1	14	-9	16	2207	0.00215451	23.15	2	0	0	2	2	0	0	0	1	0	0	0	.	9	45	.	.	7.84
Estonia	1327000	68	0.86	38.46	6.429	2.3	1.1	14	-8	16	2311	0.00659971	23.15	2	0	0	2	2	0	0	0	1	0	0	0	.	9	45	.	.	7.84
Estonia	1327000	68	0.86	38.46	6.429	2.3	1.1	14	-7	16	2415	0.00630824	23.15	2	0	0	2	2	0	0	0	1	0	0	0	.	9	45	.	.	7.84
Estonia	1327000	68	0.86	38.46	6.429	2.3	1.1	14	-6	16	2585	0.0097654	23.15	2	1	0	2	2	0	0	0	1	0	0	0	.	9	45	.	.	7.84
Estonia	1327000	68	0.86	38.46	6.429	2.3	1.1	14	-5	16	2756	0.00919269	23.15	2	1	0	2	2	0	0	0	1	0	0	0	.	9	45	.	.	7.84
Estonia	1327000	68	0.86	38.46	6.429	2.3	1.1	14	-4	16	3033	0.0137757	23.15	2	1	0	2	2	0	0	0	1	0	0	0	.	9	45	.	.	7.84
Estonia	1327000	68	0.86	38.46	6.429	2.3	1.1	14	-3	16	3371	0.0152084	25.93	2	1	0	3	2	0	0	0	1	0	0	0	.	9	45	.	.	7.84
Estonia	1327000	68	0.86	38.46	6.429	2.3	1.1	14	-2	16	3715	0.0139781	25.93	2	1	0	3	2	0	0	0	1	0	0	0	.	9	45	.	.	7.84
Estonia	1327000	68	0.86	38.46	6.429	2.3	1.1	14	-1	16	3947	0.00869143	25.93	2	1	0	3	2	0	0	0	1	0	0	0	.	9	45	.	.	7.84
Estonia	1327000	68	0.86	38.46	6.429	2.3	1.1	14	0	16	4171	0.00791689	25.93	2	1	0	3	2	0	0	0	1	0	0	0	1	9	45	-4.8158	283.75	7.84
Estonia	1327000	68	0.86	38.46	6.429	2.3	1.1	14	1	16	4590	0.0137688	25.93	2	1	0	3	2	0	0	0	1	0	0	0	1	9	45	-6.237	277.5	7.84
Estonia	1327000	68	0.86	38.46	6.429	2.3	1.1	14	2	16	5333	0.0216648	25.93	2	1	0	3	2	0	0	0	1	0	0	0	1	9	45	-11.8272	281.25	7.84
Estonia	1327000	68	0.86	38.46	6.429	2.3	1.1	14	3	16	6508	0.0288539	25.93	2	1	0	3	2	0	0	0	1	0	0	0	1	9	45	-9.00698	281.25	7.84
Estonia	1327000	68	0.86	38.46	6.429	2.3	1.1	14	4	16	8304	0.0354282	25.93	2	1	0	3	2	0	0	0	1	0	0	0	1	9	45	-8.39518	278.75	7.84
Estonia	1327000	68	0.86	38.46	6.429	2.3	1.1	14	5	16	10541	0.0346637	25.93	2	1	0	3	2	0	0	0	1	0	0	0	2	9	45	-11.5444	276.25	7.84
Estonia	1327000	68	0.86	38.46	6.429	2.3	1.1	14	6	16	13019	0.030622	37.96	2	1	0	3	2	0	0	0	3	0	0	0	2	9	45	-17.0855	278.75	7.84
Estonia	1327000	68	0.86	38.46	6.429	2.3	1.1	14	7	16	16054	0.030388	37.96	2	1	0	3	2	0	0	0	3	0	0	0	2	9	45	-18.6093	273.75	7.84
Estonia	1327000	68	0.86	38.46	6.429	2.3	1.1	14	8	16	19271	0.0264353	37.96	2	1	0	3	2	0	0	0	3	0	0	0	2	9	45	-17.5739	272.5	7.84
Estonia	1327000	68	0.86	38.46	6.429	2.3	1.1	14	9	16	23309	0.0275495	37.96	2	1	0	3	2	0	0	0	3	0	0	0	2	9	45	-18.4137	271.25	7.84
Estonia	1327000	68	0.86	38.46	6.429	2.3	1.1	14	10	16	27256	0.0225993	55.56	2	1	0	3	2	3	2	2	3	0	0	0	2	9	45	-22.3795	271.25	7.84
Finland	5541000	86	0.89	50.53	9.207	2.07	0.94	43	-14	59	7296	.	35.19	1	1	0	3	2	0	0	0	1	0	0	0	.	10	46	.	.	9.2
Finland	5541000	86	0.89	50.53	9.207	2.07	0.94	43	-13	59	7362	0.00128731	35.19	1	1	0	3	2	0	0	0	1	0	0	0	.	10	46	.	.	9.2
Finland	5541000	86	0.89	50.53	9.207	2.07	0.94	43	-12	59	7414	0.001006	40.74	2	1	0	3	2	0	0	2	1	0	0	0	.	10	46	.	.	9.2
Finland	5541000	86	0.89	50.53	9.207	2.07	0.94	43	-11	59	7512	0.00187771	35.19	2	1	0	3	2	0	0	0	1	0	0	0	.	10	46	.	.	9.2
Finland	5541000	86	0.89	50.53	9.207	2.07	0.94	43	-10	59	7642	0.00245409	35.19	2	1	0	3	2	0	0	0	1	0	0	0	.	10	46	.	.	9.2
Finland	5541000	86	0.89	50.53	9.207	2.07	0.94	43	-9	59	7805	0.00301958	35.19	2	1	0	3	2	0	0	0	1	0	0	0	.	10	46	.	.	9.2
Finland	5541000	86	0.89	50.53	9.207	2.07	0.94	43	-8	59	8002	0.00356734	35.19	2	1	0	3	2	0	0	0	1	0	0	0	.	10	46	.	.	9.2
Finland	5541000	86	0.89	50.53	9.207	2.07	0.94	43	-7	59	8161	0.0028147	32.41	2	1	0	3	2	0	0	0	0	0	0	0	.	10	46	.	.	9.2
Finland	5541000	86	0.89	50.53	9.207	2.07	0.94	43	-6	59	8430	0.00464361	32.41	2	1	0	3	2	0	0	0	0	0	0	0	.	10	46	.	.	9.2
Finland	5541000	86	0.89	50.53	9.207	2.07	0.94	43	-5	59	8750	0.00533661	32.41	2	1	0	3	2	0	0	0	0	0	0	0	.	10	46	.	.	9.2
Finland	5541000	86	0.89	50.53	9.207	2.07	0.94	43	-4	59	9288	0.00856066	32.41	2	1	0	3	2	0	0	0	0	0	0	0	.	10	46	.	.	9.2
Finland	5541000	86	0.89	50.53	9.207	2.07	0.94	43	-3	59	9992	0.010492	32.41	2	1	0	3	2	0	0	0	0	0	0	0	.	10	46	.	.	9.2
Finland	5541000	86	0.89	50.53	9.207	2.07	0.94	43	-2	59	11049	0.0144687	32.41	2	1	0	3	2	0	0	0	0	0	0	0	.	10	46	.	.	9.2
Finland	5541000	86	0.89	50.53	9.207	2.07	0.94	43	-1	59	12703	0.0201282	32.41	2	1	0	3	2	0	0	0	0	0	0	0	.	10	46	.	.	9.2
Finland	5541000	86	0.89	50.53	9.207	2.07	0.94	43	0	59	14071	0.0147184	32.41	2	1	0	3	2	0	0	0	0	0	0	0	1	10	46	-4.49676	280	9.2
Finland	5541000	86	0.89	50.53	9.207	2.07	0.94	43	1	59	15378	0.0127697	36.57	2	1	0	3	2	0	0	0	2	0	0	0	1	10	46	-11.1524	273.75	9.2
Finland	5541000	86	0.89	50.53	9.207	2.07	0.94	43	2	59	16930	0.0138304	36.57	2	1	0	3	2	0	0	0	2	0	0	0	1	10	46	-12.7082	275	9.2
Finland	5541000	86	0.89	50.53	9.207	2.07	0.94	43	3	59	18345	0.0115331	40.74	2	1	0	3	2	0	0	0	2	0	0	0	1	10	46	-13.2908	276.25	9.2
Finland	5541000	86	0.89	50.53	9.207	2.07	0.94	43	4	59	19935	0.0119451	40.74	2	1	0	3	2	0	0	0	2	0	0	0	1	10	46	-11.1726	276.25	9.2
Finland	5541000	86	0.89	50.53	9.207	2.07	0.94	43	5	59	22652	0.0184206	40.74	2	1	0	3	2	0	0	0	2	0	0	0	1	10	46	-9.509	273.75	9.2
Finland	5541000	86	0.89	50.53	9.207	2.07	0.94	43	6	59	25882	0.0192253	40.74	2	1	0	3	2	0	0	0	2	0	0	0	1	10	46	-12.7681	273.75	9.2
Finland	5541000	86	0.89	50.53	9.207	2.07	0.94	43	7	59	28732	0.0150353	42.13	2	1	0	3	2	0	0	2	2	0	0	0	1	10	46	-20.7164	270	9.2
Finland	5541000	86	0.89	50.53	9.207	2.07	0.94	43	8	59	31870	0.0149178	46.76	2	1	0	3	2	0	2	2	3	0	0	0	1	10	46	-26.8549	271.25	9.2
Finland	5541000	86	0.89	50.53	9.207	2.07	0.94	43	9	59	34084	0.00964088	52.31	2	1	0	3	2	2	2	2	3	0	0	0	1	10	46	-27.4599	267.5	9.2
Finland	5541000	86	0.89	50.53	9.207	2.07	0.94	43	10	59	35858	0.00727471	52.31	2	1	0	3	2	2	2	2	3	0	0	0	1	10	46	-26.9157	267.5	9.2
France	65274000	82	0.86	47.82	11.313	2.22	1.08	36	-14	100	202383	.	51.85	2	2	2	3	2	0	0	2	3	0	0	0	.	11	47			7.99
France	65274000	82	0.86	47.82	11.313	2.22	1.08	36	-13	100	206641	0.00297886	51.85	2	2	2	3	2	0	0	2	3	0	0	0	.	11	47			7.99
France	65274000	82	0.86	47.82	11.313	2.22	1.08	36	-12	100	212676	0.00412088	46.3	2	2	2	3	2	0	0	0	3	0	0	0	.	11	47			7.99
France	65274000	82	0.86	47.82	11.313	2.22	1.08	36	-11	100	220874	0.00541784	46.3	2	2	2	3	2	0	0	0	3	0	0	0	.	11	47			7.99
France	65274000	82	0.86	47.82	11.313	2.22	1.08	36	-10	100	232966	0.00764336	46.3	3	2	2	3	2	0	0	0	3	0	0	0	.	11	47			7.99
France	65274000	82	0.86	47.82	11.313	2.22	1.08	36	-9	100	250539	0.010443	46.3	3	2	2	3	2	0	0	0	3	0	0	0	.	11	47			7.99
France	65274000	82	0.86	47.82	11.313	2.22	1.08	36	-8	100	272643	0.0121516	46.3	3	2	2	3	2	0	0	0	3	0	0	0	.	11	47			7.99
France	65274000	82	0.86	47.82	11.313	2.22	1.08	36	-7	100	316047	0.0213282	48.15	3	2	2	3	2	0	2	0	3	0	0	0	.	11	47			7.99
France	65274000	82	0.86	47.82	11.313	2.22	1.08	36	-6	100	365025	0.0207954	48.15	3	2	2	3	2	0	2	0	3	0	0	0	.	11	47			7.99
France	65274000	82	0.86	47.82	11.313	2.22	1.08	36	-5	100	423924	0.0215997	46.76	3	2	2	3	2	0	2	0	3	0	0	0	.	11	47			7.99
France	65274000	82	0.86	47.82	11.313	2.22	1.08	36	-4	100	497914	0.023248	48.61	3	2	2	3	2	2	2	0	3	0	0	0	.	11	47			7.99
France	65274000	82	0.86	47.82	11.313	2.22	1.08	36	-3	100	578769	0.0217293	48.61	3	2	2	3	2	2	2	0	3	0	0	0	.	11	47			7.99
France	65274000	82	0.86	47.82	11.313	2.22	1.08	36	-2	100	666849	0.0204433	46.76	3	2	2	3	2	0	2	0	3	0	0	0	.	11	47			7.99
France	65274000	82	0.86	47.82	11.313	2.22	1.08	36	-1	100	790959	0.0246829	49.54	3	2	2	3	2	0	2	2	3	0	0	0	.	11	47			7.99
France	65274000	82	0.86	47.82	11.313	2.22	1.08	36	0	100	967717	0.0292325	49.54	3	2	2	3	2	0	2	2	3	0	0	0	2	11	47	-18.618	285	7.99
France	65274000	82	0.86	47.82	11.313	2.22	1.08	36	1	100	1243855	0.0365124	43.98	3	2	2	3	2	0	2	0	3	0	0	0	2	11	47	-19.7012	283.75	7.99
France	65274000	82	0.86	47.82	11.313	2.22	1.08	36	2	100	1549838	0.0319181	49.54	3	2	2	3	2	0	2	0	3	0	1	0	2	11	47	-22.9286	287.5	7.99
France	65274000	82	0.86	47.82	11.313	2.22	1.08	36	3	100	1870380	0.0272198	49.54	3	2	2	3	2	0	2	0	3	0	1	0	2	11	47	-33.6062	286.25	7.99
France	65274000	82	0.86	47.82	11.313	2.22	1.08	36	4	100	2068297	0.0144729	78.7	3	2	2	3	2	2	3	2	3	0	1	2	2	11	47	-47.9379	285	7.99
France	65274000	82	0.86	47.82	11.313	2.22	1.08	36	5	100	2171967	0.00701127	78.7	3	2	2	3	2	2	3	2	3	0	1	2	2	11	47	-52.2995	286.25	7.99
France	65274000	82	0.86	47.82	11.313	2.22	1.08	36	6	100	2245324	0.00475651	78.7	3	2	2	3	2	2	3	2	3	0	1	2	2	11	47	-48.7982	278.75	7.99
France	65274000	82	0.86	47.82	11.313	2.22	1.08	36	7	100	2324300	0.00495066	78.7	3	2	2	3	2	2	3	2	3	0	1	2	2	11	47	-42.4381	277.5	7.99
France	65274000	82	0.86	47.82	11.313	2.22	1.08	36	8	100	2407983	0.00506572	75	3	2	2	3	2	2	2	2	3	0	1	2	2	11	47	-35.6299	278.75	7.99
France	65274000	82	0.86	47.82	11.313	2.22	1.08	36	9	100	2503693	0.00558373	75	3	2	2	3	2	2	2	2	3	0	1	2	2	11	47	-33.4829	278.75	7.99
France	65274000	82	0.86	47.82	11.313	2.22	1.08	36	10	100	2597124	0.0052477	69.44	3	2	2	3	2	2	2	2	3	0	1	0	2	11	47	-30.2733	278.75	7.99
Germany	83784000	76	0.87	55.74	11.247	2.05	1.05	30	-14	27	200890	.	63.43	3	2	2	3	2	3	2	2	3	0	0	2	.	12	48	.	.	8.67
Germany	83784000	76	0.87	55.74	11.247	2.05	1.05	30	-13	27	204276	0.00239064	55.09	3	2	2	3	2	0	2	2	2	0	0	2	.	12	48	.	.	8.67
Germany	83784000	76	0.87	55.74	11.247	2.05	1.05	30	-12	27	208546	0.00295975	55.09	3	2	2	3	2	0	2	2	2	0	0	2	.	12	48	.	.	8.67
Germany	83784000	76	0.87	55.74	11.247	2.05	1.05	30	-11	27	214113	0.00377056	55.09	3	2	2	3	2	0	2	2	2	0	0	2	.	12	48	.	.	8.67
Germany	83784000	76	0.87	55.74	11.247	2.05	1.05	30	-10	27	220859	0.00444134	55.09	3	2	2	3	2	0	2	2	2	0	0	2	.	12	48	.	.	8.67
Germany	83784000	76	0.87	55.74	11.247	2.05	1.05	30	-9	27	229706	0.00562659	57.87	3	2	2	3	2	0	2	2	3	0	0	2	.	12	48	.	.	8.67
Germany	83784000	76	0.87	55.74	11.247	2.05	1.05	30	-8	27	239010	0.00568828	56.94	3	2	2	3	2	2	2	2	2	0	0	2	.	12	48	.	.	8.67
Germany	83784000	76	0.87	55.74	11.247	2.05	1.05	30	-7	27	247411	0.00494727	56.94	3	2	2	3	2	2	2	2	2	0	0	2	.	12	48	.	.	8.67
Germany	83784000	76	0.87	55.74	11.247	2.05	1.05	30	-6	27	256433	0.00512976	59.72	3	2	2	3	2	2	2	2	3	0	0	2	.	12	48	.	.	8.67
Germany	83784000	76	0.87	55.74	11.247	2.05	1.05	30	-5	27	266869	0.00571491	59.72	3	2	2	3	2	2	2	2	3	0	0	2	.	12	48	.	.	8.67
Germany	83784000	76	0.87	55.74	11.247	2.05	1.05	30	-4	27	279025	0.00638364	49.54	3	2	2	3	2	0	2	2	3	0	0	0	.	12	48	.	.	8.67
Germany	83784000	76	0.87	55.74	11.247	2.05	1.05	30	-3	27	292913	0.00696331	49.54	3	2	2	3	2	0	2	2	3	0	0	0	.	12	48	.	.	8.67
Germany	83784000	76	0.87	55.74	11.247	2.05	1.05	30	-2	27	311137	0.00865981	49.54	3	2	2	3	2	0	2	2	3	0	0	0	.	12	48	.	.	8.67
Germany	83784000	76	0.87	55.74	11.247	2.05	1.05	30	-1	27	344487	0.0146525	49.54	3	2	2	3	2	0	2	2	3	0	0	0	.	12	48	.	.	8.67
Germany	83784000	76	0.87	55.74	11.247	2.05	1.05	30	0	27	397922	0.0208136	49.54	3	2	2	3	2	0	2	2	3	0	0	0	2	12	48	-18.3205	283.75	8.67
Germany	83784000	76	0.87	55.74	11.247	2.05	1.05	30	1	27	479621	0.0270362	49.54	3	2	2	3	2	0	2	2	3	0	0	0	2	12	48	-20.6899	281.25	8.67
Germany	83784000	76	0.87	55.74	11.247	2.05	1.05	30	2	27	608611	0.0346117	58.8	3	2	2	3	2	0	2	2	3	0	0	0	2	12	48	-22.4369	286.25	8.67
Germany	83784000	76	0.87	55.74	11.247	2.05	1.05	30	3	27	738094	0.0279392	60.65	3	2	2	3	2	0	2	2	3	0	1	0	2	12	48	-23.4004	283.75	8.67
Germany	83784000	76	0.87	55.74	11.247	2.05	1.05	30	4	27	867484	0.0233434	62.04	3	2	2	3	2	0	2	2	3	0	0	0	2	12	48	-27.647	280	8.67
Germany	83784000	76	0.87	55.74	11.247	2.05	1.05	30	5	27	995879	0.0199141	64.81	3	2	2	3	2	0	2	2	3	0	0	2	2	12	48	-29.9901	282.5	8.67
Germany	83784000	76	0.87	55.74	11.247	2.05	1.05	30	6	27	1117953	0.0166556	64.81	3	2	2	3	2	0	2	2	3	0	0	2	2	12	48	-31.103	278.75	8.67
Germany	83784000	76	0.87	55.74	11.247	2.05	1.05	30	7	27	1254358	0.0165824	64.81	3	2	2	3	2	0	2	2	3	0	0	2	2	12	48	-31.3078	275	8.67
Germany	83784000	76	0.87	55.74	11.247	2.05	1.05	30	8	27	1423830	0.0182687	67.59	3	2	2	3	2	0	2	2	3	1	0	0	2	12	48	-31.9776	276.25	8.67
Germany	83784000	76	0.87	55.74	11.247	2.05	1.05	30	9	27	1604129	0.0171788	67.59	3	2	2	3	2	0	2	2	3	1	0	0	2	12	48	-30.0286	276.25	8.67
Germany	83784000	76	0.87	55.74	11.247	2.05	1.05	30	10	27	1741153	0.0117783	82.41	3	2	2	3	2	3	3	2	3	1	1	0	2	12	48	-37.558	276.25	8.67
Greece	10423000	85	0.82	31.17	8.042	2.44	1.2	3	-14	4	3910	.	40.74	3	2	2	1	2	0	0	0	2	1	0	0	.	13	49	.	.	7.39
Greece	10423000	85	0.82	31.17	8.042	2.44	1.2	3	-13	4	4077	0.00599275	46.3	3	2	2	3	2	0	0	0	2	1	0	0	.	13	49	.	.	7.39
Greece	10423000	85	0.82	31.17	8.042	2.44	1.2	3	-12	4	4336	0.00883751	57.41	3	2	2	3	2	0	0	2	2	1	0	0	.	13	49	.	.	7.39
Greece	10423000	85	0.82	31.17	8.042	2.44	1.2	3	-11	4	4974	0.0198038	57.41	3	2	2	3	2	0	0	2	2	1	0	0	.	13	49	.	.	7.39
Greece	10423000	85	0.82	31.17	8.042	2.44	1.2	3	-10	4	6177	0.0314278	57.41	3	2	2	3	2	0	0	2	2	1	0	0	.	13	49	.	.	7.39
Greece	10423000	85	0.82	31.17	8.042	2.44	1.2	3	-9	4	7684	0.0316782	46.3	3	2	2	3	2	0	0	0	2	1	0	0	.	13	49	.	.	7.39
Greece	10423000	85	0.82	31.17	8.042	2.44	1.2	3	-8	4	9280	0.0273269	46.3	3	2	2	3	2	0	0	0	2	1	0	0	.	13	49	.	.	7.39
Greece	10423000	85	0.82	31.17	8.042	2.44	1.2	3	-7	4	10757	0.0213235	56.02	3	2	2	3	2	0	0	2	2	1	0	0	.	13	49	.	.	7.39
Greece	10423000	85	0.82	31.17	8.042	2.44	1.2	3	-6	4	12080	0.0167087	56.02	3	2	2	3	2	0	0	2	2	1	0	0	.	13	49	.	.	7.39
Greece	10423000	85	0.82	31.17	8.042	2.44	1.2	3	-5	4	14041	0.0217226	56.02	3	2	2	3	2	0	0	2	2	1	0	0	.	13	49	.	.	7.39
Greece	10423000	85	0.82	31.17	8.042	2.44	1.2	3	-4	4	16286	0.0214153	64.81	3	2	2	3	2	3	0	2	2	1	0	0	.	13	49	.	.	7.39
Greece	10423000	85	0.82	31.17	8.042	2.44	1.2	3	-3	4	18475	0.0181794	57.41	3	2	2	3	2	0	0	2	2	1	0	0	.	13	49	.	.	7.39
Greece	10423000	85	0.82	31.17	8.042	2.44	1.2	3	-2	4	20947	0.0181014	54.63	3	2	2	3	2	0	0	2	2	1	0	0	.	13	49	.	.	7.39
Greece	10423000	85	0.82	31.17	8.042	2.44	1.2	3	-1	4	23495	0.0165341	50.46	3	2	2	3	2	0	0	2	3	1	0	0	.	13	49	.	.	7.39
Greece	10423000	85	0.82	31.17	8.042	2.44	1.2	3	0	4	27334	0.0218559	50.46	3	2	2	3	2	0	0	2	3	1	0	0	2	13	49	-13.9846	293.75	7.39
Greece	10423000	85	0.82	31.17	8.042	2.44	1.2	3	1	4	34299	0.0329579	59.72	3	2	2	3	2	0	2	2	3	1	0	2	2	13	49	-14.9798	287.75	7.39
Greece	10423000	85	0.82	31.17	8.042	2.44	1.2	3	2	4	46892	0.0456888	59.72	3	2	2	3	2	0	2	2	3	1	0	2	2	13	49	-17.2539	288.75	7.39
Greece	10423000	85	0.82	31.17	8.042	2.44	1.2	3	3	4	63321	0.0438439	59.72	3	2	2	3	2	0	2	2	3	1	0	2	2	13	49	-21.7871	290	7.39
Greece	10423000	85	0.82	31.17	8.042	2.44	1.2	3	4	4	82034	0.0376807	63.43	3	2	2	3	2	2	2	2	3	1	0	2	2	13	49	-25.2838	287.5	7.39
Greece	10423000	85	0.82	31.17	8.042	2.44	1.2	3	5	4	97288	0.0246623	78.7	3	2	2	3	2	2	2	2	3	1	1	2	2	13	49	-78.5763	287.5	7.39
Greece	10423000	85	0.82	31.17	8.042	2.44	1.2	3	6	4	109655	0.0172417	78.7	3	2	2	3	2	2	2	2	3	1	1	2	2	13	49	-78.5763	285	7.39
Greece	10423000	85	0.82	31.17	8.042	2.44	1.2	3	7	4	119720	0.0126243	78.7	3	2	2	3	2	2	2	2	3	1	1	2	2	13	49	-78.5763	285	7.39
Greece	10423000	85	0.82	31.17	8.042	2.44	1.2	3	8	4	127557	0.00909938	80.56	3	2	2	3	2	2	2	2	3	1	1	2	2	13	49	-78.5763	286.25	7.39
Greece	10423000	85	0.82	31.17	8.042	2.44	1.2	3	9	4	133365	0.00638119	84.26	3	2	2	3	2	3	2	2	3	1	1	2	3	13	49	-56.7153	285	7.39
Greece	10423000	85	0.82	31.17	8.042	2.44	1.2	3	10	4	137918	0.00480717	84.26	2	2	2	3	2	3	2	2	3	1	1	2	3	13	49	-57.4397	285	7.39
Hungary	9660000	72	0.82	33.79	6.88	2.6	1.04	7	-14	13	4263	.	54.63	1	2	2	3	2	2	0	0	1	1	0	0	.	14	50	.	.	6.56
Hungary	9660000	72	0.82	33.79	6.88	2.6	1.04	7	-13	13	4366	0.00341641	54.63	1	2	2	3	2	2	0	0	1	1	0	0	.	14	50	.	.	6.56
Hungary	9660000	72	0.82	33.79	6.88	2.6	1.04	7	-12	13	4465	0.00320827	54.63	1	2	2	3	2	2	0	0	1	1	0	0	.	14	50	.	.	6.56
Hungary	9660000	72	0.82	33.79	6.88	2.6	1.04	7	-11	13	4564	0.0031378	54.63	1	2	2	3	2	2	0	0	1	1	0	0	.	14	50	.	.	6.56
Hungary	9660000	72	0.82	33.79	6.88	2.6	1.04	7	-10	13	4768	0.00626634	54.63	1	2	2	3	2	2	0	0	1	1	0	0	.	14	50	.	.	6.56
Hungary	9660000	72	0.82	33.79	6.88	2.6	1.04	7	-9	13	5002	0.00686789	54.63	1	2	2	3	2	2	0	0	1	1	0	0	.	14	50	.	.	6.56
Hungary	9660000	72	0.82	33.79	6.88	2.6	1.04	7	-8	13	5288	0.00797481	49.07	1	2	2	3	2	2	0	0	1	0	0	0	.	14	50	.	.	6.56
Hungary	9660000	72	0.82	33.79	6.88	2.6	1.04	7	-7	13	6622	0.0326587	49.07	1	2	2	3	2	2	0	0	1	0	0	0	.	14	50	.	.	6.56
Hungary	9660000	72	0.82	33.79	6.88	2.6	1.04	7	-6	13	9715	0.0562801	49.07	1	2	2	3	2	2	0	0	1	0	0	0	.	14	50	.	.	6.56
Hungary	9660000	72	0.82	33.79	6.88	2.6	1.04	7	-5	13	14460	0.0584615	50	1	2	2	4	2	0	0	0	1	0	0	0	.	14	50	.	.	6.56
Hungary	9660000	72	0.82	33.79	6.88	2.6	1.04	7	-4	13	20450	0.0507601	50	1	2	2	4	2	0	0	0	1	0	0	0	.	14	50	.	.	6.56
Hungary	9660000	72	0.82	33.79	6.88	2.6	1.04	7	-3	13	26461	0.0374987	40.74	1	2	2	4	2	0	0	0	1	0	0	0	.	14	50	.	.	6.56
Hungary	9660000	72	0.82	33.79	6.88	2.6	1.04	7	-2	13	33114	0.0325594	40.74	1	2	2	4	2	0	0	0	1	0	0	0	.	14	50	.	.	6.56
Hungary	9660000	72	0.82	33.79	6.88	2.6	1.04	7	-1	13	40782	0.0302021	40.74	1	2	2	4	2	0	0	0	1	0	0	0	.	14	50	.	.	6.56
Hungary	9660000	72	0.82	33.79	6.88	2.6	1.04	7	0	13	50180	0.0300683	40.74	1	2	2	4	2	0	0	0	1	0	0	0	2	14	50	7.56232	286.25	6.56
Hungary	9660000	72	0.82	33.79	6.88	2.6	1.04	7	1	13	65933	0.0397738	40.74	2	2	2	4	2	0	0	0	1	0	0	0	2	14	50	1.09625	282.5	6.56
Hungary	9660000	72	0.82	33.79	6.88	2.6	1.04	7	2	13	90988	0.0470877	40.74	2	2	2	4	2	0	0	0	1	0	0	0	2	14	50	-6.16121	286.25	6.56
Hungary	9660000	72	0.82	33.79	6.88	2.6	1.04	7	3	13	122863	0.0438398	40.74	2	2	2	4	2	0	0	0	1	0	0	0	2	14	50	-7.53358	285	6.56
Hungary	9660000	72	0.82	33.79	6.88	2.6	1.04	7	4	13	156949	0.0355977	50	2	2	2	4	2	0	2	0	1	1	0	0	2	14	50	-2.26753	278.75	6.56
Hungary	9660000	72	0.82	33.79	6.88	2.6	1.04	7	5	13	185687	0.024311	72.22	2	2	2	4	2	2	2	2	3	1	1	0	2	14	50	-6.19721	278.75	6.56
Hungary	9660000	72	0.82	33.79	6.88	2.6	1.04	7	6	13	225209	0.0279501	72.22	2	2	2	4	2	2	2	2	3	1	1	0	2	14	50	-14.7209	273.75	6.56
Hungary	9660000	72	0.82	33.79	6.88	2.6	1.04	7	7	13	259588	0.0205026	72.22	2	1	0	4	2	2	2	2	3	1	1	0	2	14	50	-16.5922	271.25	6.56
Hungary	9660000	72	0.82	33.79	6.88	2.6	1.04	7	8	13	288567	0.0152337	72.22	2	1	0	4	2	2	2	2	3	1	1	0	2	14	50	-13.4408	278.75	6.56
Hungary	9660000	72	0.82	33.79	6.88	2.6	1.04	7	9	13	308262	0.00947644	72.22	2	1	0	4	2	2	2	2	3	1	1	0	2	14	50	-7.56923	275	6.56
Hungary	9660000	72	0.82	33.79	6.88	2.6	1.04	7	10	13	319543	0.00514774	72.22	2	1	0	4	2	2	2	2	3	1	1	0	2	14	50	-13.9416	275	6.56
Iceland	341000	94	0.91	58.47	8.325	2.22	0.89	16	-14	171	1835	.	39.81	3	2	2	3	2	0	0	2	1	0	0	0	.	15	51	.	.	9.37
Iceland	341000	94	0.91	58.47	8.325	2.22	0.89	16	-13	171	1840	0.000388803	39.81	3	2	2	3	2	0	0	2	1	0	0	0	.	15	51	.	.	9.37
Iceland	341000	94	0.91	58.47	8.325	2.22	0.89	16	-12	171	1861	0.00162252	39.81	3	2	2	3	2	0	0	2	1	0	0	0	.	15	51	.	.	9.37
Iceland	341000	94	0.91	58.47	8.325	2.22	0.89	16	-11	171	1926	0.00491652	39.81	3	2	2	3	2	0	0	2	1	0	0	0	.	15	51	.	.	9.37
Iceland	341000	94	0.91	58.47	8.325	2.22	0.89	16	-10	171	1972	0.00337754	39.81	3	2	2	3	2	0	0	2	1	0	0	0	.	15	51	.	.	9.37
Iceland	341000	94	0.91	58.47	8.325	2.22	0.89	16	-9	171	2035	0.00450262	46.3	3	2	2	3	2	0	0	2	2	0	0	0	.	15	51	.	.	9.37
Iceland	341000	94	0.91	58.47	8.325	2.22	0.89	16	-8	171	2082	0.0032672	46.3	3	2	2	3	2	0	0	2	2	0	0	0	.	15	51	.	.	9.37
Iceland	341000	94	0.91	58.47	8.325	2.22	0.89	16	-7	171	2121	0.00265476	46.3	3	2	2	3	2	0	0	2	2	0	0	0	.	15	51	.	.	9.37
Iceland	341000	94	0.91	58.47	8.325	2.22	0.89	16	-6	171	2153	0.00214151	46.3	3	2	2	3	2	0	0	2	2	0	0	0	.	15	51	.	.	9.37
Iceland	341000	94	0.91	58.47	8.325	2.22	0.89	16	-5	171	2189	0.00237175	46.3	3	2	2	3	2	0	0	2	2	0	0	0	.	15	51	.	.	9.37
Iceland	341000	94	0.91	58.47	8.325	2.22	0.89	16	-4	171	2476	0.0177557	37.96	3	2	2	3	2	0	0	0	1	0	0	0	.	15	51	.	.	9.37
Iceland	341000	94	0.91	58.47	8.325	2.22	0.89	16	-3	171	2728	0.0139426	37.96	3	2	2	3	2	0	0	0	1	0	0	0	.	15	51	.	.	9.37
Iceland	341000	94	0.91	58.47	8.325	2.22	0.89	16	-2	171	3172	0.0217756	37.96	3	2	2	3	2	0	0	0	1	0	0	0	.	15	51	.	.	9.37
Iceland	341000	94	0.91	58.47	8.325	2.22	0.89	16	-1	171	3757	0.0244745	37.96	3	2	2	3	2	0	0	0	1	0	0	0	.	15	51	.	.	9.37
Iceland	341000	94	0.91	58.47	8.325	2.22	0.89	16	0	171	4230	0.0170845	40.74	3	2	2	3	2	0	0	0	2	0	0	0	2	15	51	-19.7284	278.75	9.37
Iceland	341000	94	0.91	58.47	8.325	2.22	0.89	16	1	171	4671	0.0142681	40.74	3	2	2	3	2	0	0	0	2	0	0	0	2	15	51	-21.4728	276.25	9.37
Iceland	341000	94	0.91	58.47	8.325	2.22	0.89	16	2	171	4989	0.0094533	45.37	3	2	2	3	2	0	2	2	2	0	0	0	3	15	51	-23.4641	278.75	9.37
Iceland	341000	94	0.91	58.47	8.325	2.22	0.89	16	3	171	5142	0.00432456	45.37	3	2	2	3	2	0	2	2	2	0	0	0	3	15	51	-26.8287	278.75	9.37
Iceland	341000	94	0.91	58.47	8.325	2.22	0.89	16	4	171	5226	0.00231755	52.78	3	2	2	3	2	0	2	2	3	0	0	0	3	15	51	-30.461	278.75	9.37
Iceland	341000	94	0.91	58.47	8.325	2.22	0.89	16	5	171	5312	0.00233447	52.78	3	2	2	3	2	0	2	2	3	0	0	0	3	15	51	-31.2025	276.25	9.37
Iceland	341000	94	0.91	58.47	8.325	2.22	0.89	16	6	171	5413	0.00269435	52.78	3	2	2	3	2	0	2	2	3	0	0	0	3	15	51	-31.2025	275	9.37
Iceland	341000	94	0.91	58.47	8.325	2.22	0.89	16	7	171	5516	0.00269641	52.78	3	2	2	3	2	0	2	2	3	0	0	0	3	15	51	-31.2025	276.25	9.37
Iceland	341000	94	0.91	58.47	8.325	2.22	0.89	16	8	171	5578	0.00159804	52.78	3	2	2	3	2	0	2	2	3	0	0	0	3	15	51	-31.2025	273.75	9.37
Iceland	341000	94	0.91	58.47	8.325	2.22	0.89	16	9	171	5683	0.00266769	52.78	3	2	2	3	2	0	2	2	3	0	0	0	3	15	51	-31.2025	277.5	9.37
Iceland	341000	94	0.91	58.47	8.325	2.22	0.89	16	10	171	5754	0.00177529	52.78	3	2	2	3	2	0	2	2	3	0	0	0	3	15	51	-31.2025	277.5	9.37
Ireland	4938000	63	0.88	90.14	7.185	2.77	1.08	12	-14	43	25683	.	38.89	2	2	2	2	2	2	0	0	1	1	0	0	.	16	52	.	.	9.05
Ireland	4938000	63	0.88	90.14	7.185	2.77	1.08	12	-13	43	25819	0.000754765	38.89	2	2	2	2	2	2	0	0	1	1	0	0	.	16	52	.	.	9.05
Ireland	4938000	63	0.88	90.14	7.185	2.77	1.08	12	-12	43	25942	0.000679177	38.89	2	2	2	2	2	2	0	0	1	1	0	0	.	16	52	.	.	9.05
Ireland	4938000	63	0.88	90.14	7.185	2.77	1.08	12	-11	43	26303	0.0019762	38.89	2	2	2	2	2	2	0	0	1	1	0	0	.	16	52	.	.	9.05
Ireland	4938000	63	0.88	90.14	7.185	2.77	1.08	12	-10	43	26838	0.00288068	38.89	2	2	2	2	2	2	0	0	1	1	0	0	.	16	52	.	.	9.05
Ireland	4938000	63	0.88	90.14	7.185	2.77	1.08	12	-9	43	27547	0.00373192	38.89	2	2	2	2	2	2	0	0	1	1	0	0	.	16	52	.	.	9.05
Ireland	4938000	63	0.88	90.14	7.185	2.77	1.08	12	-8	43	28363	0.00417897	59.72	2	2	2	2	2	2	3	0	2	1	1	2	.	16	52	.	.	9.05
Ireland	4938000	63	0.88	90.14	7.185	2.77	1.08	12	-7	43	29114	0.00374036	70.83	2	2	2	2	2	2	3	2	2	1	1	2	.	16	52	.	.	9.05
Ireland	4938000	63	0.88	90.14	7.185	2.77	1.08	12	-6	43	30164	0.00507426	70.83	2	2	2	2	2	2	3	2	2	1	1	2	.	16	52	.	.	9.05
Ireland	4938000	63	0.88	90.14	7.185	2.77	1.08	12	-5	43	31799	0.00756932	70.83	2	2	2	2	2	2	3	2	2	1	1	2	.	16	52	.	.	9.05
Ireland	4938000	63	0.88	90.14	7.185	2.77	1.08	12	-4	43	33675	0.00822232	70.83	2	2	2	2	2	2	3	2	2	1	1	2	.	16	52	.	.	9.05
Ireland	4938000	63	0.88	90.14	7.185	2.77	1.08	12	-3	43	36155	0.0102031	70.83	2	2	2	2	2	2	3	2	2	1	1	2	.	16	52	.	.	9.05
Ireland	4938000	63	0.88	90.14	7.185	2.77	1.08	12	-2	43	39584	0.0130284	52.31	2	2	2	2	2	0	2	2	2	1	0	0	.	16	52	.	.	9.05
Ireland	4938000	63	0.88	90.14	7.185	2.77	1.08	12	-1	43	45243	0.0192724	52.31	2	2	2	2	2	0	2	2	2	1	0	0	.	16	52	.	.	9.05
Ireland	4938000	63	0.88	90.14	7.185	2.77	1.08	12	0	43	53422	0.0240233	55.09	2	2	2	2	2	0	2	2	2	1	0	0	2	16	52	-34.9497	283.75	9.05
Ireland	4938000	63	0.88	90.14	7.185	2.77	1.08	12	1	43	59434	0.0153515	55.09	2	2	2	2	2	0	2	2	2	1	0	0	2	16	52	-36.0833	283.75	9.05
Ireland	4938000	63	0.88	90.14	7.185	2.77	1.08	12	2	43	63483	0.00945956	81.48	2	2	2	2	2	2	3	2	3	1	1	2	2	16	52	-44.2605	283.75	9.05
Ireland	4938000	63	0.88	90.14	7.185	2.77	1.08	12	3	43	66247	0.00610686	81.48	2	2	2	2	2	2	3	2	3	1	1	2	2	16	52	-55.256	283.75	9.05
Ireland	4938000	63	0.88	90.14	7.185	2.77	1.08	12	4	43	69058	0.00595431	81.48	2	2	2	2	2	2	3	2	3	1	1	2	2	16	52	-47.1109	283.75	9.05
Ireland	4938000	63	0.88	90.14	7.185	2.77	1.08	12	5	43	71187	0.00434706	81.48	2	2	2	2	2	2	3	2	3	1	1	2	2	16	52	-45.3782	283.75	9.05
Ireland	4938000	63	0.88	90.14	7.185	2.77	1.08	12	6	43	73066	0.00372878	81.48	2	2	2	2	2	2	3	2	3	1	1	2	2	16	52	-44.9213	281.25	9.05
Ireland	4938000	63	0.88	90.14	7.185	2.77	1.08	12	7	43	74900	0.00354781	81.48	2	2	2	2	2	2	3	2	3	1	1	2	2	16	52	-42.9292	281.25	9.05
Ireland	4938000	63	0.88	90.14	7.185	2.77	1.08	12	8	43	77197	0.00432457	81.48	2	2	2	2	2	2	3	2	3	1	1	2	2	16	52	-33.0324	281.25	9.05
Ireland	4938000	63	0.88	90.14	7.185	2.77	1.08	12	9	43	82155	0.0089321	72.22	2	2	2	2	2	2	2	2	3	1	1	0	2	16	52	-25.6672	283.75	9.05
Ireland	4938000	63	0.88	90.14	7.185	2.77	1.08	12	10	43	90157	0.0133664	72.22	2	2	2	2	2	2	2	2	3	1	1	0	2	16	52	-23.0026	283.75	9.05
Israel	8656000	93	0.82	41.68	7.407	3.14	1.38	12	-14	15	44539	.	69.44	2	2	2	4	2	0	2	2	1	1	1	2	.	17	53	.	.	7.84
Israel	8656000	93	0.82	41.68	7.407	3.14	1.38	12	-13	15	56484	0.0345243	75.93	2	1	0	4	2	2	2	2	2	1	1	2	.	17	53	.	.	7.84
Israel	8656000	93	0.82	41.68	7.407	3.14	1.38	12	-12	15	68585	0.028119	68.52	2	1	0	4	2	0	0	2	2	1	1	2	.	17	53	.	.	7.84
Israel	8656000	93	0.82	41.68	7.407	3.14	1.38	12	-11	15	78286	0.019079	54.63	2	1	0	4	2	0	0	2	2	1	0	0	.	17	53	.	.	7.84
Israel	8656000	93	0.82	41.68	7.407	3.14	1.38	12	-10	15	88554	0.0177622	52.78	2	1	0	4	2	0	0	2	2	1	0	0	.	17	53	.	.	7.84
Israel	8656000	93	0.82	41.68	7.407	3.14	1.38	12	-9	15	98349	0.0151	52.78	2	1	0	4	2	0	0	2	2	1	0	0	.	17	53	.	.	7.84
Israel	8656000	93	0.82	41.68	7.407	3.14	1.38	12	-8	15	108814	0.0145502	43.52	2	1	0	4	2	0	0	0	2	1	0	0	.	17	53	.	.	7.84
Israel	8656000	93	0.82	41.68	7.407	3.14	1.38	12	-7	15	122351	0.0168916	37.96	2	1	0	2	2	0	0	0	2	1	0	0	.	17	53	.	.	7.84
Israel	8656000	93	0.82	41.68	7.407	3.14	1.38	12	-6	15	142190	0.0216993	37.96	2	1	0	2	2	0	0	0	2	1	0	0	.	17	53	.	.	7.84
Israel	8656000	93	0.82	41.68	7.407	3.14	1.38	12	-5	15	171138	0.0268258	37.96	2	1	0	2	2	0	0	0	2	1	0	0	.	17	53	.	.	7.84
Israel	8656000	93	0.82	41.68	7.407	3.14	1.38	12	-4	15	206263	0.0270276	37.96	2	1	0	2	2	0	0	0	2	1	0	0	.	17	53	.	.	7.84
Israel	8656000	93	0.82	41.68	7.407	3.14	1.38	12	-3	15	247411	0.0263261	37.96	2	1	0	2	2	0	0	0	2	1	0	0	.	17	53	.	.	7.84
Israel	8656000	93	0.82	41.68	7.407	3.14	1.38	12	-2	15	282340	0.019045	81.48	2	1	0	2	2	3	2	2	3	1	1	2	.	17	53	.	.	7.84
Israel	8656000	93	0.82	41.68	7.407	3.14	1.38	12	-1	15	299242	0.00834039	85.19	2	1	0	2	2	3	3	2	3	1	1	2	.	17	53	.	.	7.84
Israel	8656000	93	0.82	41.68	7.407	3.14	1.38	12	0	15	307569	0.00392867	85.19	2	1	0	2	2	3	3	2	3	1	1	2	3	17	53	-51.3428	301.25	7.84
Israel	8656000	93	0.82	41.68	7.407	3.14	1.38	12	1	15	312797	0.00241075	85.19	1	2	2	2	2	3	3	2	3	1	1	2	3	17	53	-44.3488	297.75	7.84
Israel	8656000	93	0.82	41.68	7.407	3.14	1.38	12	2	15	317410	0.0020936	81.48	1	2	2	2	2	2	3	2	3	1	1	2	3	17	53	-36.8877	298.75	7.84
Israel	8656000	93	0.82	41.68	7.407	3.14	1.38	12	3	15	321574	0.00186365	40.74	1	2	2	2	2	2	2	0	2	0	0	0	3	17	53	-34.6907	296.25	7.84
Israel	8656000	93	0.82	41.68	7.407	3.14	1.38	12	4	15	326585	0.00221138	65.74	3	2	2	3	2	2	2	2	2	0	1	2	3	17	53	-33.6577	293.75	7.84
Israel	8656000	93	0.82	41.68	7.407	3.14	1.38	12	5	15	332211	0.00244299	65.74	3	2	2	3	2	2	2	2	2	0	1	2	3	17	53	-29.7379	293.75	7.84
Israel	8656000	93	0.82	41.68	7.407	3.14	1.38	12	6	15	339968	0.00330275	65.74	3	2	2	3	2	2	2	2	2	0	1	2	3	17	53	-29.8218	291.25	7.84
Israel	8656000	93	0.82	41.68	7.407	3.14	1.38	12	7	15	350271	0.0042742	65.74	3	2	2	3	2	2	2	2	2	0	1	2	3	17	53	-29.625	291.25	7.84
Israel	8656000	93	0.82	41.68	7.407	3.14	1.38	12	8	15	365042	0.0059182	65.74	3	2	2	3	2	2	2	2	2	0	1	2	3	17	53	-26.8811	291.25	7.84
Israel	8656000	93	0.82	41.68	7.407	3.14	1.38	12	9	15	385022	0.00764163	65.74	3	2	2	3	2	2	2	2	2	0	1	2	3	17	53	-26.3976	291.25	7.84
Israel	8656000	93	0.82	41.68	7.407	3.14	1.38	12	10	15	416584	0.011319	71.3	3	2	2	3	2	2	2	2	2	1	1	2	3	17	53	-28.8022	291.25	7.84
Italy	60462000	70	0.84	43.89	8.84	2.4	1.3	21	-14	20	243506	.	55.56	2	2	2	2	2	3	2	2	1	0	0	0	.	18	54	.	.	7.74
Italy	60462000	70	0.84	43.89	8.84	2.4	1.3	21	-13	20	245032	0.00089286	55.56	2	2	2	2	2	3	2	2	1	0	0	0	.	18	54	.	.	7.74
Italy	60462000	70	0.84	43.89	8.84	2.4	1.3	21	-12	20	246776	0.00101369	58.33	2	2	2	3	2	3	2	2	1	0	0	0	.	18	54	.	.	7.74
Italy	60462000	70	0.84	43.89	8.84	2.4	1.3	21	-11	20	248803	0.00116931	58.33	2	2	2	3	2	3	2	2	1	0	0	0	.	18	54	.	.	7.74
Italy	60462000	70	0.84	43.89	8.84	2.4	1.3	21	-10	20	251713	0.00166254	48.15	2	2	2	2	2	3	0	2	1	0	0	0	.	18	54	.	.	7.74
Italy	60462000	70	0.84	43.89	8.84	2.4	1.3	21	-9	20	255278	0.0020111	48.15	2	2	2	2	2	3	0	2	1	0	0	0	.	18	54	.	.	7.74
Italy	60462000	70	0.84	43.89	8.84	2.4	1.3	21	-8	20	262540	0.00401523	50.93	2	2	2	3	2	3	0	2	1	0	0	0	.	18	54	.	.	7.74
Italy	60462000	70	0.84	43.89	8.84	2.4	1.3	21	-7	20	271515	0.00481354	54.63	2	2	2	3	2	3	2	2	1	0	0	0	.	18	54	.	.	7.74
Italy	60462000	70	0.84	43.89	8.84	2.4	1.3	21	-6	20	281583	0.00521496	54.63	2	2	2	3	2	3	2	2	1	0	0	0	.	18	54	.	.	7.74
Italy	60462000	70	0.84	43.89	8.84	2.4	1.3	21	-5	20	291442	0.00492836	54.63	2	2	2	3	2	3	2	2	1	0	0	0	.	18	54	.	.	7.74
Italy	60462000	70	0.84	43.89	8.84	2.4	1.3	21	-4	20	302537	0.00535178	54.63	2	2	2	3	2	3	2	2	1	0	0	0	.	18	54	.	.	7.74
Italy	60462000	70	0.84	43.89	8.84	2.4	1.3	21	-3	20	314861	0.00572025	47.22	2	2	2	3	2	0	2	2	1	0	0	0	.	18	54	.	.	7.74
Italy	60462000	70	0.84	43.89	8.84	2.4	1.3	21	-2	20	333940	0.00843971	47.22	2	2	2	3	2	0	2	2	1	0	0	0	.	18	54	.	.	7.74
Italy	60462000	70	0.84	43.89	8.84	2.4	1.3	21	-1	20	372799	0.0158497	47.22	2	2	2	3	2	0	2	2	1	0	0	0	.	18	54	.	.	7.74
Italy	60462000	70	0.84	43.89	8.84	2.4	1.3	21	0	20	449648	0.0271368	55.56	2	1	0	3	2	0	2	2	2	1	0	0	3	18	54	-12.4175	291.25	7.74
Italy	60462000	70	0.84	43.89	8.84	2.4	1.3	21	1	20	589766	0.0395122	50	2	1	0	3	2	0	2	2	2	0	0	0	3	18	54	-16.143	287.75	7.74
Italy	60462000	70	0.84	43.89	8.84	2.4	1.3	21	2	20	790377	0.0427134	50	2	1	0	3	2	0	2	2	2	0	0	0	3	18	54	-19.7999	290	7.74
Italy	60462000	70	0.84	43.89	8.84	2.4	1.3	21	3	20	1028424	0.0383266	66.67	2	2	2	2	2	2	2	2	3	1	1	2	3	18	54	-24.0495	288.75	7.74
Italy	60462000	70	0.84	43.89	8.84	2.4	1.3	21	4	20	1272352	0.0308726	66.67	2	2	2	2	2	2	2	2	3	1	1	2	3	18	54	-30.1219	288.75	7.74
Italy	60462000	70	0.84	43.89	8.84	2.4	1.3	21	5	20	1480874	0.0219175	79.63	2	2	2	3	2	2	3	2	3	1	1	2	3	18	54	-39.1765	287.5	7.74
Italy	60462000	70	0.84	43.89	8.84	2.4	1.3	21	6	20	1641610	0.0148296	79.63	2	2	2	3	2	2	3	2	3	1	1	2	3	18	54	-42.3156	286.25	7.74
Italy	60462000	70	0.84	43.89	8.84	2.4	1.3	21	7	20	1770149	0.0108277	79.63	2	2	2	3	2	2	3	2	3	1	1	2	3	18	54	-40.2493	285	7.74
Italy	60462000	70	0.84	43.89	8.84	2.4	1.3	21	8	20	1888144	0.00926128	79.63	2	2	2	3	2	2	3	2	3	1	1	2	3	18	54	-42.0214	286.25	7.74
Italy	60462000	70	0.84	43.89	8.84	2.4	1.3	21	9	20	1991278	0.00762641	79.63	2	2	2	3	2	2	3	2	3	1	1	2	3	18	54	-39.2671	283.75	7.74
Italy	60462000	70	0.84	43.89	8.84	2.4	1.3	21	10	20	2083689	0.00650151	79.63	2	2	2	3	2	2	3	2	3	1	1	2	3	18	54	-27.5939	283.75	7.74
Japan	126476000	92	0.87	42.49	10.936	2.33	1.32	29	-14	95	23172	.	25.93	2	1	0	3	2	0	0	0	0	0	0	0	.	19	55	.	.	8.13
Japan	126476000	92	0.87	42.49	10.936	2.33	1.32	29	-13	95	27136	0.0228159	25.93	2	1	0	3	2	0	0	0	0	0	0	0	.	19	55	.	.	8.13
Japan	126476000	92	0.87	42.49	10.936	2.33	1.32	29	-12	95	33382	0.0300359	25.93	2	1	0	3	2	0	0	0	0	0	0	0	.	19	55	.	.	8.13
Japan	126476000	92	0.87	42.49	10.936	2.33	1.32	29	-11	95	42686	0.0357461	25.93	2	1	0	3	2	0	0	0	0	0	0	0	.	19	55	.	.	8.13
Japan	126476000	92	0.87	42.49	10.936	2.33	1.32	29	-10	95	51288	0.0265735	34.26	2	1	0	3	2	0	0	0	0	0	0	0	.	19	55	.	.	8.13
Japan	126476000	92	0.87	42.49	10.936	2.33	1.32	29	-9	95	58728	0.0195399	34.26	2	1	0	3	2	0	0	0	0	0	0	0	.	19	55	.	.	8.13
Japan	126476000	92	0.87	42.49	10.936	2.33	1.32	29	-8	95	64779	0.0141079	32.41	2	1	0	3	2	0	0	0	0	0	0	0	.	19	55	.	.	8.13
Japan	126476000	92	0.87	42.49	10.936	2.33	1.32	29	-7	95	69619	0.0103469	32.41	2	1	0	3	2	0	0	0	0	0	0	0	.	19	55	.	.	8.13
Japan	126476000	92	0.87	42.49	10.936	2.33	1.32	29	-6	95	73264	0.0073169	32.41	2	1	0	3	2	0	0	0	0	0	0	0	.	19	55	.	.	8.13
Japan	126476000	92	0.87	42.49	10.936	2.33	1.32	29	-5	95	76997	0.00712485	32.41	2	1	0	3	2	0	0	0	0	0	0	0	.	19	55	.	.	8.13
Japan	126476000	92	0.87	42.49	10.936	2.33	1.32	29	-4	95	80009	0.00549686	32.41	2	1	0	3	2	0	0	0	0	0	0	0	.	19	55	.	.	8.13
Japan	126476000	92	0.87	42.49	10.936	2.33	1.32	29	-3	95	83591	0.00627629	38.89	2	1	0	3	2	0	0	0	0	0	0	0	.	19	55	.	.	8.13
Japan	126476000	92	0.87	42.49	10.936	2.33	1.32	29	-2	95	87039	0.00579105	38.89	2	1	0	3	2	0	0	0	0	0	0	0	.	19	55	.	.	8.13
Japan	126476000	92	0.87	42.49	10.936	2.33	1.32	29	-1	95	90694	0.00589372	33.33	2	1	0	1	2	0	0	0	0	0	0	0	.	19	55	.	.	8.13
Japan	126476000	92	0.87	42.49	10.936	2.33	1.32	29	0	95	94515	0.00591275	33.33	2	1	0	1	2	0	0	0	0	0	0	0	1	19	55	-19.7287	290	8.13
Japan	126476000	92	0.87	42.49	10.936	2.33	1.32	29	1	95	98877	0.00646626	38.89	2	1	0	3	2	0	0	0	0	0	0	0	1	19	55	-18.1569	287.5	8.13
Japan	126476000	92	0.87	42.49	10.936	2.33	1.32	29	2	95	103928	0.00714277	38.89	2	1	0	3	2	0	0	0	0	0	0	0	1	19	55	-15.6052	288.75	8.13
Japan	126476000	92	0.87	42.49	10.936	2.33	1.32	29	3	95	112011	0.0107573	38.89	2	1	0	3	2	0	0	0	0	0	0	0	1	19	55	-16.1289	285.5	8.13
Japan	126476000	92	0.87	42.49	10.936	2.33	1.32	29	4	95	123477	0.0140199	38.89	2	1	0	3	2	0	0	0	0	0	0	0	1	19	55	-17.8363	284.5	8.13
Japan	126476000	92	0.87	42.49	10.936	2.33	1.32	29	5	95	137735	0.0157334	38.89	2	1	0	3	2	0	0	0	0	0	0	0	1	19	55	-16.1607	284.5	8.13
Japan	126476000	92	0.87	42.49	10.936	2.33	1.32	29	6	95	153432	0.0155375	38.89	3	2	2	3	2	0	0	0	0	0	0	0	1	19	55	-16.1829	284.5	8.13
Japan	126476000	92	0.87	42.49	10.936	2.33	1.32	29	7	95	169429	0.0142689	38.89	3	2	2	3	2	0	0	0	0	0	0	0	1	19	55	-18.3048	280.75	8.13
Japan	126476000	92	0.87	42.49	10.936	2.33	1.32	29	8	95	187751	0.0147771	44.44	3	2	2	3	2	0	0	0	0	1	0	0	1	19	55	-18.6354	279.5	8.13
Japan	126476000	92	0.87	42.49	10.936	2.33	1.32	29	9	95	207007	0.0140457	50	3	2	2	3	2	0	0	2	0	1	0	0	1	19	55	-18.9118	278.75	8.13
Japan	126476000	92	0.87	42.49	10.936	2.33	1.32	29	10	95	231271	0.01596	50	3	2	2	3	2	0	0	2	0	1	0	0	1	19	55	-18.2382	277.5	8.13
Latvia	1886000	68	0.83	32.097	5.955	2.58	1.44	11	-14	17	1178	.	50	3	2	2	2	2	3	2	0	1	0	0	0	.	20	56	.	.	7.24
Latvia	1886000	68	0.83	32.097	5.955	2.58	1.44	11	-13	17	1197	0.00228838	50	3	2	2	2	2	3	2	0	1	0	0	0	.	20	56	.	.	7.24
Latvia	1886000	68	0.83	32.097	5.955	2.58	1.44	11	-12	17	1224	0.00319162	50	3	2	2	2	2	3	2	0	1	0	0	0	.	20	56	.	.	7.24
Latvia	1886000	68	0.83	32.097	5.955	2.58	1.44	11	-11	17	1257	0.00380777	50	3	2	2	2	2	3	2	0	1	0	0	0	.	20	56	.	.	7.24
Latvia	1886000	68	0.83	32.097	5.955	2.58	1.44	11	-10	17	1303	0.00514769	50	3	2	2	2	2	3	2	0	1	0	0	0	.	20	56	.	.	7.24
Latvia	1886000	68	0.83	32.097	5.955	2.58	1.44	11	-9	17	1326	0.00250278	47.22	3	2	2	2	2	3	2	0	1	0	0	0	.	20	56	.	.	7.24
Latvia	1886000	68	0.83	32.097	5.955	2.58	1.44	11	-8	17	1360	0.00362338	47.22	3	2	2	2	2	3	2	0	1	0	0	0	.	20	56	.	.	7.24
Latvia	1886000	68	0.83	32.097	5.955	2.58	1.44	11	-7	17	1406	0.00476332	41.67	3	2	2	2	2	3	2	0	1	0	0	0	.	20	56	.	.	7.24
Latvia	1886000	68	0.83	32.097	5.955	2.58	1.44	11	-6	17	1443	0.00371768	41.67	3	2	2	2	2	3	2	0	1	0	0	0	.	20	56	.	.	7.24
Latvia	1886000	68	0.83	32.097	5.955	2.58	1.44	11	-5	17	1486	0.00420362	41.67	3	2	2	2	2	3	2	0	1	0	0	0	.	20	56	.	.	7.24
Latvia	1886000	68	0.83	32.097	5.955	2.58	1.44	11	-4	17	1572	0.00806964	41.67	3	2	2	2	2	3	2	0	1	0	0	0	.	20	56	.	.	7.24
Latvia	1886000	68	0.83	32.097	5.955	2.58	1.44	11	-3	17	1824	0.0214676	41.67	3	2	2	2	2	3	2	0	1	0	0	0	.	20	56	.	.	7.24
Latvia	1886000	68	0.83	32.097	5.955	2.58	1.44	11	-2	17	2261	0.0311577	37.04	3	2	2	2	2	0	2	0	1	0	0	0	.	20	56	.	.	7.24
Latvia	1886000	68	0.83	32.097	5.955	2.58	1.44	11	-1	17	2942	0.0383281	37.04	3	2	2	2	2	0	2	0	1	0	0	0	.	20	56	.	.	7.24
Latvia	1886000	68	0.83	32.097	5.955	2.58	1.44	11	0	17	3797	0.0371182	32.41	3	1	0	3	2	0	0	0	1	0	0	0	2	20	56	-7.38512	283.75	7.24
Latvia	1886000	68	0.83	32.097	5.955	2.58	1.44	11	1	17	5144	0.0443287	29.63	3	1	0	2	2	0	0	0	1	0	0	0	2	20	56	-11.9171	278.75	7.24
Latvia	1886000	68	0.83	32.097	5.955	2.58	1.44	11	2	17	6752	0.0396231	33.33	2	1	0	2	2	2	0	0	1	0	0	0	2	20	56	-18.4986	283.75	7.24
Latvia	1886000	68	0.83	32.097	5.955	2.58	1.44	11	3	17	8848	0.0393773	42.59	2	1	0	2	2	2	2	0	3	0	0	0	2	20	56	-18.8227	281.25	7.24
Latvia	1886000	68	0.83	32.097	5.955	2.58	1.44	11	4	17	11356	0.0362938	45.37	2	1	0	2	2	2	2	0	3	0	0	0	2	20	56	-20.4382	281.25	7.24
Latvia	1886000	68	0.83	32.097	5.955	2.58	1.44	11	5	17	14273	0.0331997	53.7	2	1	0	2	2	2	2	2	3	0	0	0	2	20	56	-24.7451	277.5	7.24
Latvia	1886000	68	0.83	32.097	5.955	2.58	1.44	11	6	17	18377	0.036764	53.7	2	1	0	2	2	2	2	2	3	0	0	0	2	20	56	-31.9301	278.75	7.24
Latvia	1886000	68	0.83	32.097	5.955	2.58	1.44	11	7	17	22816	0.0313915	53.7	2	1	0	2	2	2	2	2	3	0	0	0	2	20	56	-27.9784	276.25	7.24
Latvia	1886000	68	0.83	32.097	5.955	2.58	1.44	11	8	17	27495	0.0270071	53.7	2	1	0	2	2	2	2	2	3	0	0	0	2	20	56	-30.5581	272.5	7.24
Latvia	1886000	68	0.83	32.097	5.955	2.58	1.44	11	9	17	33484	0.0285519	53.7	2	1	0	2	2	2	2	2	3	0	0	0	2	20	56	-32.3895	271.25	7.24
Latvia	1886000	68	0.83	32.097	5.955	2.58	1.44	11	10	17	39043	0.0221848	53.7	2	1	0	2	2	2	2	2	3	0	0	0	2	20	56	-27.7629	271.25	7.24
Lithuania	2722000	68	0.84	38.18	6.457	2.32	1.61	13	-14	3	1882	.	25.93	2	2	2	2	1	0	0	0	1	1	0	0	.	21	57	.	.	7.13
Lithuania	2722000	68	0.84	38.18	6.457	2.32	1.61	13	-13	3	1951	0.00515711	25.93	2	2	2	2	1	0	0	0	1	1	0	0	.	21	57	.	.	7.13
Lithuania	2722000	68	0.84	38.18	6.457	2.32	1.61	13	-12	3	2043	0.00660418	25.93	2	2	2	2	1	0	0	0	1	1	0	0	.	21	57	.	.	7.13
Lithuania	2722000	68	0.84	38.18	6.457	2.32	1.61	13	-11	3	2147	0.00711839	25.93	2	2	2	2	1	0	0	0	1	1	0	0	.	21	57	.	.	7.13
Lithuania	2722000	68	0.84	38.18	6.457	2.32	1.61	13	-10	3	2309	0.010446	28.7	2	2	2	2	1	0	0	0	2	1	0	0	.	21	57	.	.	7.13
Lithuania	2722000	68	0.84	38.18	6.457	2.32	1.61	13	-9	3	2496	0.0111871	28.7	2	2	2	2	1	0	0	0	2	1	0	0	.	21	57	.	.	7.13
Lithuania	2722000	68	0.84	38.18	6.457	2.32	1.61	13	-8	3	2726	0.0126719	28.7	2	2	2	2	1	2	0	0	1	0	0	0	.	21	57	.	.	7.13
Lithuania	2722000	68	0.84	38.18	6.457	2.32	1.61	13	-7	3	2958	0.0117366	28.7	2	2	2	2	1	2	0	0	1	0	0	0	.	21	57	.	.	7.13
Lithuania	2722000	68	0.84	38.18	6.457	2.32	1.61	13	-6	3	3163	0.00961847	28.7	2	2	2	2	1	2	0	0	1	0	0	0	.	21	57	.	.	7.13
Lithuania	2722000	68	0.84	38.18	6.457	2.32	1.61	13	-5	3	3442	0.0121492	28.7	2	2	2	2	1	2	0	0	1	0	0	0	.	21	57	.	.	7.13
Lithuania	2722000	68	0.84	38.18	6.457	2.32	1.61	13	-4	3	3932	0.0191956	28.7	2	2	2	2	1	2	0	0	1	0	0	0	.	21	57	.	.	7.13
Lithuania	2722000	68	0.84	38.18	6.457	2.32	1.61	13	-3	3	4693	0.025597	28.7	2	2	2	2	1	2	0	0	1	0	0	0	.	21	57	.	.	7.13
Lithuania	2722000	68	0.84	38.18	6.457	2.32	1.61	13	-2	3	5483	0.0224746	28.7	2	2	2	2	1	2	0	0	1	0	0	0	.	21	57	.	.	7.13
Lithuania	2722000	68	0.84	38.18	6.457	2.32	1.61	13	-1	3	6505	0.0247175	28.7	2	2	2	2	1	2	0	0	1	0	0	0	.	21	57	.	.	7.13
Lithuania	2722000	68	0.84	38.18	6.457	2.32	1.61	13	0	3	8239	0.0343345	31.48	2	2	2	2	1	2	0	0	1	0	0	0	2	21	57	-12.2361	283.75	7.13
Lithuania	2722000	68	0.84	38.18	6.457	2.32	1.61	13	1	3	12138	0.0569123	48.61	2	2	2	2	1	2	2	2	3	1	0	0	2	21	57	-14.4137	281.25	7.13
Lithuania	2722000	68	0.84	38.18	6.457	2.32	1.61	13	2	3	18092	0.0586753	48.61	2	2	2	2	1	2	2	2	3	1	0	0	2	21	57	-15.3621	283.75	7.13
Lithuania	2722000	68	0.84	38.18	6.457	2.32	1.61	13	3	3	28262	0.0657952	54.17	2	2	2	2	1	2	2	2	3	1	0	0	2	21	57	-26.6541	281.25	7.13
Lithuania	2722000	68	0.84	38.18	6.457	2.32	1.61	13	4	3	38810	0.0463507	56.94	2	2	2	2	1	2	2	2	3	1	0	0	2	21	57	-36.0575	281.25	7.13
Lithuania	2722000	68	0.84	38.18	6.457	2.32	1.61	13	5	3	51655	0.0416897	57.41	2	2	2	2	1	2	2	2	3	0	0	0	2	21	57	-34.5928	277.5	7.13
Lithuania	2722000	68	0.84	38.18	6.457	2.32	1.61	13	6	3	62515	0.0276349	57.41	2	2	2	2	1	2	2	2	3	0	0	0	3	21	57	-35.8035	278.75	7.13
Lithuania	2722000	68	0.84	38.18	6.457	2.32	1.61	13	7	3	80556	0.0368848	57.41	2	2	2	2	1	2	2	2	3	0	0	0	3	21	57	-35.6872	276.25	7.13
Lithuania	2722000	68	0.84	38.18	6.457	2.32	1.61	13	8	3	99869	0.0311771	57.41	2	2	2	2	1	2	2	2	3	0	0	0	3	21	57	-34.5379	271.25	7.13
Lithuania	2722000	68	0.84	38.18	6.457	2.32	1.61	13	9	3	120094	0.0266952	57.41	2	1	0	2	1	2	2	2	3	0	0	0	3	21	57	-35.1873	271.25	7.13
Lithuania	2722000	68	0.84	38.18	6.457	2.32	1.61	13	10	3	138219	0.0202836	74.07	2	1	0	2	1	3	3	2	3	0	1	2	3	21	57	-42.4027	271.25	7.13
Luxembourg	626000	88	0.92	119.57	5.481	2.41	1.22	9	-14	3	5122	.	27.78	3	2	2	0	2	0	0	0	0	0	0	0	.	22	58	.	.	8.68
Luxembourg	626000	88	0.92	119.57	5.481	2.41	1.22	9	-13	3	5854	0.0192661	27.78	3	2	2	0	2	0	0	0	0	0	0	0	.	22	58	.	.	8.68
Luxembourg	626000	88	0.92	119.57	5.481	2.41	1.22	9	-12	3	6533	0.0158008	27.78	3	2	2	0	2	0	0	0	0	0	0	0	.	22	58	.	.	8.68
Luxembourg	626000	88	0.92	119.57	5.481	2.41	1.22	9	-11	3	7007	0.0100564	23.15	3	2	2	0	2	0	0	0	2	0	0	0	.	22	58	.	.	8.68
Luxembourg	626000	88	0.92	119.57	5.481	2.41	1.22	9	-10	3	7300	0.00586926	25.93	3	2	2	0	2	0	0	0	3	0	0	0	.	22	58	.	.	8.68
Luxembourg	626000	88	0.92	119.57	5.481	2.41	1.22	9	-9	3	7566	0.00512598	25.93	3	2	2	0	2	0	0	0	3	0	0	0	.	22	58	.	.	8.68
Luxembourg	626000	88	0.92	119.57	5.481	2.41	1.22	9	-8	3	7928	0.00669895	37.96	3	2	2	1	2	0	0	0	3	0	0	0	.	22	58	.	.	8.68
Luxembourg	626000	88	0.92	119.57	5.481	2.41	1.22	9	-7	3	7945	0.000306047	37.96	3	2	2	1	2	0	0	0	3	0	0	0	.	22	58	.	.	8.68
Luxembourg	626000	88	0.92	119.57	5.481	2.41	1.22	9	-6	3	7960	0.000269493	47.22	3	2	2	3	2	0	0	0	3	0	0	0	.	22	58	.	.	8.68
Luxembourg	626000	88	0.92	119.57	5.481	2.41	1.22	9	-5	3	7975	0.000268986	47.22	3	2	2	3	2	0	0	0	3	0	0	0	.	22	58	.	.	8.68
Luxembourg	626000	88	0.92	119.57	5.481	2.41	1.22	9	-4	3	8090	0.00204739	47.22	3	2	2	3	2	0	0	0	3	0	0	0	.	22	58	.	.	8.68
Luxembourg	626000	88	0.92	119.57	5.481	2.41	1.22	9	-3	3	8509	0.00723975	44.44	3	2	2	3	2	0	0	0	2	0	0	0	.	22	58	.	.	8.68
Luxembourg	626000	88	0.92	119.57	5.481	2.41	1.22	9	-2	3	9119	0.00993989	44.44	3	2	2	3	2	0	0	0	2	0	0	0	.	22	58	.	.	8.68
Luxembourg	626000	88	0.92	119.57	5.481	2.41	1.22	9	-1	3	10030	0.0136959	47.22	3	2	2	3	2	0	0	0	3	0	0	0	.	22	58	.	.	8.68
Luxembourg	626000	88	0.92	119.57	5.481	2.41	1.22	9	0	3	11671	0.0218826	47.22	3	2	2	3	2	0	0	0	3	0	0	0	3	22	58	-17.6777	283.75	8.68
Luxembourg	626000	88	0.92	119.57	5.481	2.41	1.22	9	1	3	15659	0.0428853	47.22	3	2	2	3	2	0	0	0	3	0	0	0	3	22	58	-16.8134	281.25	8.68
Luxembourg	626000	88	0.92	119.57	5.481	2.41	1.22	9	2	3	20344	0.0380993	52.78	3	2	2	3	2	0	0	2	3	0	0	0	3	22	58	-17.9604	286.25	8.68
Luxembourg	626000	88	0.92	119.57	5.481	2.41	1.22	9	3	3	23710	0.0221139	52.78	3	2	2	3	2	0	0	2	3	0	0	0	3	22	58	-23.9885	283.75	8.68
Luxembourg	626000	88	0.92	119.57	5.481	2.41	1.22	9	4	3	28573	0.0270105	56.48	3	2	2	3	2	0	0	2	3	0	1	0	3	22	58	-30.2394	281.25	8.68
Luxembourg	626000	88	0.92	119.57	5.481	2.41	1.22	9	5	3	32100	0.0167667	56.48	3	2	2	3	2	0	0	2	3	0	1	0	3	22	58	-24.6233	283.75	8.68
Luxembourg	626000	88	0.92	119.57	5.481	2.41	1.22	9	6	3	35802	0.0157147	56.48	3	2	2	3	2	0	0	2	3	0	1	0	3	22	58	-22.7692	278.75	8.68
Luxembourg	626000	88	0.92	119.57	5.481	2.41	1.22	9	7	3	38476	0.0103433	56.48	3	2	2	3	2	0	0	2	3	0	1	0	3	22	58	-27.2843	276.25	8.68
Luxembourg	626000	88	0.92	119.57	5.481	2.41	1.22	9	8	3	42845	0.0154835	76.85	3	2	2	3	2	0	2	2	3	1	1	2	3	22	58	-33.5575	276.25	8.68
Luxembourg	626000	88	0.92	119.57	5.481	2.41	1.22	9	9	3	45209	0.00770197	76.85	3	2	2	3	2	0	2	2	3	1	1	2	3	22	58	-33.4015	278.75	8.68
Luxembourg	626000	88	0.92	119.57	5.481	2.41	1.22	9	10	3	46415	0.00376801	73.15	3	2	2	3	2	0	2	2	3	1	0	2	3	22	58	-30.9398	278.75	8.68
Mexico	128933000	84	0.63	20.77	5.517	3.74	2.51	24	-14	367	317635	.	70.83	1	1	0	3	2	3	2	2	2	1	1	2	.	23	59	.	.	6.07
Mexico	128933000	84	0.63	20.77	5.517	3.74	2.51	24	-13	367	362274	0.018963	70.83	1	1	0	3	2	3	2	2	2	1	1	2	.	23	59	.	.	6.07
Mexico	128933000	84	0.63	20.77	5.517	3.74	2.51	24	-12	367	408449	0.0172857	70.83	1	1	0	3	2	3	2	2	2	1	1	2	.	23	59	.	.	6.07
Mexico	128933000	84	0.63	20.77	5.517	3.74	2.51	24	-11	367	456100	0.0158885	70.83	1	1	0	3	2	3	2	2	2	1	1	2	.	23	59	.	.	6.07
Mexico	128933000	84	0.63	20.77	5.517	3.74	2.51	24	-10	367	498380	0.0127449	70.83	1	1	0	3	2	3	2	2	2	1	1	2	.	23	59	.	.	6.07
Mexico	128933000	84	0.63	20.77	5.517	3.74	2.51	24	-9	367	537031	0.0107276	70.83	1	1	0	3	2	3	2	2	2	1	1	2	.	23	59	.	.	6.07
Mexico	128933000	84	0.63	20.77	5.517	3.74	2.51	24	-8	367	573888	0.00952774	70.83	1	1	0	3	2	3	2	2	2	1	1	2	.	23	59	.	.	6.07
Mexico	128933000	84	0.63	20.77	5.517	3.74	2.51	24	-7	367	610957	0.00898186	70.83	1	1	0	3	2	3	2	2	2	1	1	2	.	23	59	.	.	6.07
Mexico	128933000	84	0.63	20.77	5.517	3.74	2.51	24	-6	367	647321	0.00829359	74.54	1	1	0	3	2	3	3	2	2	1	1	2	.	23	59	.	.	6.07
Mexico	128933000	84	0.63	20.77	5.517	3.74	2.51	24	-5	367	680931	0.00725745	74.54	1	1	0	3	2	3	3	2	2	1	1	2	.	23	59	.	.	6.07
Mexico	128933000	84	0.63	20.77	5.517	3.74	2.51	24	-4	367	710049	0.00599978	74.54	1	1	0	3	2	3	3	2	2	1	1	2	.	23	59	.	.	6.07
Mexico	128933000	84	0.63	20.77	5.517	3.74	2.51	24	-3	367	743216	0.00654313	67.13	1	1	0	3	2	3	2	2	2	1	0	2	.	23	59	.	.	6.07
Mexico	128933000	84	0.63	20.77	5.517	3.74	2.51	24	-2	367	799188	0.0104268	73.61	1	1	0	1	2	3	3	2	2	1	1	2	.	23	59	.	.	6.07
Mexico	128933000	84	0.63	20.77	5.517	3.74	2.51	24	-1	367	829396	0.00531429	73.61	1	1	0	1	2	3	3	2	2	1	1	2	.	23	59	.	.	6.07
Mexico	128933000	84	0.63	20.77	5.517	3.74	2.51	24	0	367	867559	0.00644724	73.61	1	1	0	1	2	3	3	2	2	1	1	2	2	23	59	-25.609	301.25	6.07
Mexico	128933000	84	0.63	20.77	5.517	3.74	2.51	24	1	367	906863	0.00634977	71.76	1	1	0	1	2	3	3	2	2	1	1	2	2	23	59	-24.4268	301.25	6.07
Mexico	128933000	84	0.63	20.77	5.517	3.74	2.51	24	2	367	943630	0.00569368	71.76	1	1	0	1	2	3	3	2	2	1	1	2	2	23	59	-24.3606	301.25	6.07
Mexico	128933000	84	0.63	20.77	5.517	3.74	2.51	24	3	367	986177	0.00632013	71.76	1	1	0	1	2	3	3	2	2	1	1	2	2	23	59	-26.8146	297.5	6.07
Mexico	128933000	84	0.63	20.77	5.517	3.74	2.51	24	4	367	1015071	0.00413395	71.76	1	1	0	1	2	3	3	2	2	1	1	2	2	23	59	-28.1719	298.75	6.07
Mexico	128933000	84	0.63	20.77	5.517	3.74	2.51	24	5	367	1070487	0.00762249	71.76	1	1	0	1	2	3	3	2	2	1	1	2	2	23	59	-26.4053	300	6.07
Mexico	128933000	84	0.63	20.77	5.517	3.74	2.51	24	6	367	1133613	0.00821876	71.76	1	1	0	1	2	3	3	2	2	1	1	2	2	23	59	-25.4004	298.75	6.07
Mexico	128933000	84	0.63	20.77	5.517	3.74	2.51	24	7	367	1205229	0.00878979	71.76	1	1	0	1	2	3	3	2	2	1	1	2	2	23	59	-25.0805	296.25	6.07
Mexico	128933000	84	0.63	20.77	5.517	3.74	2.51	24	8	367	1277499	0.00835394	71.76	1	1	0	1	2	3	3	2	2	1	1	2	2	23	59	-23.0805	293.75	6.07
Mexico	128933000	84	0.63	20.77	5.517	3.74	2.51	24	9	367	1350079	0.00792536	71.76	1	1	0	1	2	3	3	2	2	1	1	2	2	23	59	-22.505	295	6.07
Mexico	128933000	84	0.63	20.77	5.517	3.74	2.51	24	10	367	1413935	0.00662377	71.76	1	1	0	1	2	3	3	2	2	1	1	2	2	23	59	-19.0727	295	6.07
Netherlands	17135000	93	0.91	59.42	10.101	2.23	1.03	8	-14	128	51252	.	39.81	2	2	2	3	2	0	2	0	1	0	0	0	.	24	60	.	.	8.96
Netherlands	17135000	93	0.91	59.42	10.101	2.23	1.03	8	-13	128	52241	0.00273416	39.81	2	2	2	3	2	0	2	0	1	0	0	0	.	24	60	.	.	8.96
Netherlands	17135000	93	0.91	59.42	10.101	2.23	1.03	8	-12	128	53621	0.00373168	39.81	2	2	2	3	2	0	2	0	1	0	0	0	.	24	60	.	.	8.96
Netherlands	17135000	93	0.91	59.42	10.101	2.23	1.03	8	-11	128	56381	0.00719597	39.81	2	2	2	3	2	0	2	0	1	0	0	0	.	24	60	.	.	8.96
Netherlands	17135000	93	0.91	59.42	10.101	2.23	1.03	8	-10	128	60627	0.0104266	39.81	2	2	2	3	2	0	2	0	1	0	0	0	.	24	60	.	.	8.96
Netherlands	17135000	93	0.91	59.42	10.101	2.23	1.03	8	-9	128	64525	0.00894151	39.81	2	2	2	3	2	0	2	0	1	0	0	0	.	24	60	.	.	8.96
Netherlands	17135000	93	0.91	59.42	10.101	2.23	1.03	8	-8	128	68114	0.00776284	39.81	2	2	2	3	2	0	2	0	1	0	0	0	.	24	60	.	.	8.96
Netherlands	17135000	93	0.91	59.42	10.101	2.23	1.03	8	-7	128	71863	0.00768348	50.93	2	2	2	3	2	0	2	0	3	0	0	0	.	24	60	.	.	8.96
Netherlands	17135000	93	0.91	59.42	10.101	2.23	1.03	8	-6	128	77688	0.0111964	50.93	2	2	2	3	2	0	2	0	3	0	0	0	.	24	60	.	.	8.96
Netherlands	17135000	93	0.91	59.42	10.101	2.23	1.03	8	-5	128	86320	0.0151653	50.93	2	2	2	3	2	0	2	0	3	0	0	0	.	24	60	.	.	8.96
Netherlands	17135000	93	0.91	59.42	10.101	2.23	1.03	8	-4	128	100597	0.0221067	50.93	2	2	2	3	2	0	2	0	3	0	0	0	.	24	60	.	.	8.96
Netherlands	17135000	93	0.91	59.42	10.101	2.23	1.03	8	-3	128	120845	0.0265442	50.93	2	2	2	3	2	0	2	0	3	0	0	0	.	24	60	.	.	8.96
Netherlands	17135000	93	0.91	59.42	10.101	2.23	1.03	8	-2	128	149988	0.031345	48.15	2	2	2	3	2	0	2	0	3	0	0	0	.	24	60	.	.	8.96
Netherlands	17135000	93	0.91	59.42	10.101	2.23	1.03	8	-1	128	196163	0.039086	62.04	2	2	2	3	2	0	2	2	3	0	0	0	.	24	60	.	.	8.96
Netherlands	17135000	93	0.91	59.42	10.101	2.23	1.03	8	0	128	253134	0.0370962	62.04	2	2	2	3	2	0	2	2	3	0	0	0	2	24	60	-29.4422	283.75	8.96
Netherlands	17135000	93	0.91	59.42	10.101	2.23	1.03	8	1	128	319991	0.0340488	62.04	2	2	2	3	2	0	2	2	3	0	0	0	2	24	60	-33.614	283.75	8.96
Netherlands	17135000	93	0.91	59.42	10.101	2.23	1.03	8	2	128	383523	0.02621	62.04	2	2	2	3	2	0	2	2	3	0	0	0	2	24	60	-37.1627	286.25	8.96
Netherlands	17135000	93	0.91	59.42	10.101	2.23	1.03	8	3	128	424819	0.0147163	62.04	2	2	2	3	2	0	2	2	3	0	0	0	2	24	60	-34.1332	285	8.96
Netherlands	17135000	93	0.91	59.42	10.101	2.23	1.03	8	4	128	461612	0.0119366	65.74	2	2	2	3	2	0	3	2	3	0	0	0	2	24	60	-33.6537	281.25	8.96
Netherlands	17135000	93	0.91	59.42	10.101	2.23	1.03	8	5	128	498653	0.0110876	65.74	2	2	2	3	2	0	3	2	3	0	0	0	2	24	60	-35.0843	283.75	8.96
Netherlands	17135000	93	0.91	59.42	10.101	2.23	1.03	8	6	128	532444	0.00941076	65.74	2	2	2	3	2	0	3	2	3	0	0	0	2	24	60	-34.6633	281.25	8.96
Netherlands	17135000	93	0.91	59.42	10.101	2.23	1.03	8	7	128	576965	0.011538	56.48	2	2	2	3	2	0	2	2	3	0	0	0	2	24	60	-32.1159	278.75	8.96
Netherlands	17135000	93	0.91	59.42	10.101	2.23	1.03	8	8	128	639746	0.0148651	56.48	2	1	0	3	2	0	2	2	3	0	0	0	2	24	60	-32.7174	278.75	8.96
Netherlands	17135000	93	0.91	59.42	10.101	2.23	1.03	8	9	128	721071	0.0172422	56.48	2	1	0	3	2	0	2	2	3	0	0	0	2	24	60	-33.8179	278.75	8.96
Netherlands	17135000	93	0.91	59.42	10.101	2.23	1.03	8	10	128	787300	0.0126322	84.26	2	1	0	3	2	3	3	2	3	1	0	0	2	24	60	-41.4882	278.75	8.96
New Zealand	4822000	87	0.84	43.75	9.145	2.67	1.43	17	-14	8	1548	.	22.22	2	2	2	4	2	0	0	0	0	0	0	0	.	25	61	.	.	9.25
New Zealand	4822000	87	0.84	43.75	10.145	2.67	1.43	17	-13	8	1555	0.000644746	22.22	2	2	2	4	2	0	0	0	0	0	0	0	.	25	61	.	.	9.25
New Zealand	4822000	87	0.84	43.75	11.145	2.67	1.43	17	-12	8	1560	0.000458716	22.22	2	2	2	4	2	0	0	0	0	0	0	0	.	25	61	.	.	9.25
New Zealand	4822000	87	0.84	43.75	12.145	2.67	1.43	17	-11	8	1569	0.000822145	22.22	2	2	2	4	2	0	0	0	0	0	0	0	.	25	61	.	.	9.25
New Zealand	4822000	87	0.84	43.75	13.145	2.67	1.43	17	-10	8	1589	0.00181113	22.22	2	2	2	4	2	0	0	0	0	0	0	0	.	25	61	.	.	9.25
New Zealand	4822000	87	0.84	43.75	14.145	2.67	1.43	17	-9	8	1654	0.00574382	22.22	2	2	2	4	2	0	0	0	0	0	0	0	.	25	61	.	.	9.25
New Zealand	4822000	87	0.84	43.75	15.145	2.67	1.43	17	-8	8	1702	0.00409514	68.98	2	2	2	4	2	2	3	2	3	0	1	2	.	25	61	.	.	9.25
New Zealand	4822000	87	0.84	43.75	16.145	2.67	1.43	17	-7	8	1759	0.00471701	68.98	2	2	2	4	2	2	3	2	3	0	1	2	.	25	61	.	.	9.25
New Zealand	4822000	87	0.84	43.75	17.145	2.67	1.43	17	-6	8	1792	0.00265879	68.98	2	2	2	4	2	2	3	2	3	0	1	2	.	25	61	.	.	9.25
New Zealand	4822000	87	0.84	43.75	18.145	2.67	1.43	17	-5	8	1809	0.00134975	34.72	2	2	2	4	2	0	0	0	3	0	0	0	.	25	61	.	.	9.25
New Zealand	4822000	87	0.84	43.75	19.145	2.67	1.43	17	-4	8	1827	0.00141544	34.72	2	2	2	4	2	0	0	0	3	0	0	0	.	25	61	.	.	9.25
New Zealand	4822000	87	0.84	43.75	20.145	2.67	1.43	17	-3	8	1848	0.001634	34.72	2	2	2	4	2	0	0	0	3	0	0	0	.	25	61	.	.	9.25
New Zealand	4822000	87	0.84	43.75	21.145	2.67	1.43	17	-2	8	1864	0.00123229	31.94	2	2	2	4	2	0	0	0	2	0	0	0	.	25	61	.	.	9.25
New Zealand	4822000	87	0.84	43.75	21.145	2.67	1.43	17	-1	8	1876	0.000917154	31.94	2	2	2	4	2	0	0	0	2	0	0	0	.	25	61	.	.	9.25
New Zealand	4822000	87	0.84	43.75	21.145	2.67	1.43	17	0	8	1914	0.00286888	22.22	2	2	2	4	2	0	0	0	0	0	0	0	1	25	61	-10.562	285	9.25
New Zealand	4822000	87	0.84	43.75	21.145	2.67	1.43	17	1	8	1949	0.00259209	22.22	2	2	2	4	2	0	0	0	0	0	0	0	1	25	61	-8.08618	285	9.25
New Zealand	4822000	87	0.84	43.75	21.145	2.67	1.43	17	2	8	1973	0.00174993	22.22	2	2	2	4	2	0	0	0	0	0	0	0	1	25	61	-7.58755	286.25	9.25
New Zealand	4822000	87	0.84	43.75	21.145	2.67	1.43	17	3	8	1991	0.00129824	22.22	2	2	2	4	2	0	0	0	0	0	0	0	1	25	61	-8.00406	286.25	9.25
New Zealand	4822000	87	0.84	43.75	21.145	2.67	1.43	17	4	8	2010	0.00135773	22.22	2	2	2	4	2	0	0	0	0	0	0	0	1	25	61	-6.567	287.5	9.25
New Zealand	4822000	87	0.84	43.75	21.145	2.67	1.43	17	5	8	2040	0.00211868	22.22	2	2	2	4	2	0	0	0	0	0	0	0	1	25	61	-6.26751	287.5	9.25
New Zealand	4822000	87	0.84	43.75	21.145	2.67	1.43	17	6	8	2069	0.00201855	22.22	2	2	2	4	2	0	0	0	0	0	0	0	2	25	61	-5.48651	286.25	9.25
New Zealand	4822000	87	0.84	43.75	21.145	2.67	1.43	17	7	8	2088	0.00130675	22.22	2	2	2	4	2	0	0	0	0	0	0	0	2	25	61	-3.96833	287.5	9.25
New Zealand	4822000	87	0.84	43.75	21.145	2.67	1.43	17	8	8	2100	0.000819003	22.22	2	2	2	4	2	0	0	0	0	0	0	0	2	25	61	-2.54284	288.75	9.25
New Zealand	4822000	87	0.84	43.75	21.145	2.67	1.43	17	9	8	2128	0.00189397	22.22	2	2	2	4	2	0	0	0	0	0	0	0	2	25	61	-0.359142	286.25	9.25
New Zealand	4822000	87	0.84	43.75	21.145	2.67	1.43	17	10	8	2162	0.00226702	22.22	2	2	2	4	2	0	0	0	0	0	0	0	2	25	61	0.263483	290	9.25
Norway	5421000	83	0.91	68.82	10.446	2.22	0.9	13	-14	400	9011	.	40.74	2	2	2	3	2	0	0	0	2	0	0	0	.	26	62	.	.	9.81
Norway	5421000	83	0.91	68.82	10.446	2.22	0.9	13	-13	400	9059	0.000759243	40.74	2	2	2	3	2	0	0	0	2	0	0	0	.	26	62	.	.	9.81
Norway	5421000	83	0.91	68.82	10.446	2.22	0.9	13	-12	400	9172	0.00177252	40.74	2	2	2	3	2	0	0	0	2	0	0	0	.	26	62	.	.	9.81
Norway	5421000	83	0.91	68.82	10.446	2.22	0.9	13	-11	400	9409	0.00365112	40.74	2	2	2	3	2	0	0	0	2	0	0	0	.	26	62	.	.	9.81
Norway	5421000	83	0.91	68.82	10.446	2.22	0.9	13	-10	400	9783	0.00558403	40.74	2	2	2	3	2	0	0	0	2	0	0	0	.	26	62	.	.	9.81
Norway	5421000	83	0.91	68.82	10.446	2.22	0.9	13	-9	400	10162	0.00544464	40.74	2	2	2	3	2	0	0	0	2	0	0	0	.	26	62	.	.	9.81
Norway	5421000	83	0.91	68.82	10.446	2.22	0.9	13	-8	400	10504	0.00473989	40.74	2	2	2	3	2	0	0	0	2	0	0	0	.	26	62	.	.	9.81
Norway	5421000	83	0.91	68.82	10.446	2.22	0.9	13	-7	400	11034	0.00705697	40.74	2	2	2	3	2	0	0	0	2	0	0	0	.	26	62	.	.	9.81
Norway	5421000	83	0.91	68.82	10.446	2.22	0.9	13	-6	400	11746	0.00897307	37.96	2	2	2	2	2	0	0	0	2	0	0	0	.	26	62	.	.	9.81
Norway	5421000	83	0.91	68.82	10.446	2.22	0.9	13	-5	400	12498	0.00890454	37.96	2	2	2	2	2	0	0	0	2	0	0	0	.	26	62	.	.	9.81
Norway	5421000	83	0.91	68.82	10.446	2.22	0.9	13	-4	400	13277	0.00867521	37.96	2	2	2	2	2	0	0	0	2	0	0	0	.	26	62	.	.	9.81
Norway	5421000	83	0.91	68.82	10.446	2.22	0.9	13	-3	400	14027	0.00788101	37.96	2	2	2	2	2	0	0	0	2	0	0	0	.	26	62	.	.	9.81
Norway	5421000	83	0.91	68.82	10.446	2.22	0.9	13	-2	400	15013	0.00975188	32.41	2	2	2	2	2	0	0	0	2	0	0	0	.	26	62	.	.	9.81
Norway	5421000	83	0.91	68.82	10.446	2.22	0.9	13	-1	400	15953	0.00871352	32.41	2	2	2	2	2	0	0	0	2	0	0	0	.	26	62	.	.	9.81
Norway	5421000	83	0.91	68.82	10.446	2.22	0.9	13	0	400	16964	0.00881672	32.41	2	2	2	2	2	0	0	0	2	0	0	0	2	26	62	-22.4229	281.25	9.81
Norway	5421000	83	0.91	68.82	10.446	2.22	0.9	13	1	400	19069	0.0168505	32.41	2	2	2	2	2	0	0	0	2	0	0	0	2	26	62	-20.5691	277.5	9.81
Norway	5421000	83	0.91	68.82	10.446	2.22	0.9	13	2	400	22578	0.0244238	32.41	2	2	2	2	2	0	0	0	2	0	0	0	2	26	62	-21.7132	277.5	9.81
Norway	5421000	83	0.91	68.82	10.446	2.22	0.9	13	3	400	26511	0.0232057	43.52	2	2	2	2	2	0	0	2	2	0	0	0	2	26	62	-25.6791	280	9.81
Norway	5421000	83	0.91	68.82	10.446	2.22	0.9	13	4	400	30770	0.021511	43.52	2	2	2	2	2	0	0	2	2	0	0	0	2	26	62	-31.0881	278.75	9.81
Norway	5421000	83	0.91	68.82	10.446	2.22	0.9	13	5	400	34268	0.0155006	54.17	2	2	2	2	2	0	0	2	3	0	0	0	2	26	62	-34.2043	280	9.81
Norway	5421000	83	0.91	68.82	10.446	2.22	0.9	13	6	400	36969	0.0108972	54.17	2	2	2	2	2	0	0	2	3	0	0	0	2	26	62	-34.3383	278.75	9.81
Norway	5421000	83	0.91	68.82	10.446	2.22	0.9	13	7	400	39525	0.00959627	54.17	2	2	2	2	2	0	0	2	3	0	0	0	2	26	62	-31.379	276.25	9.81
Norway	5421000	83	0.91	68.82	10.446	2.22	0.9	13	8	400	42312	0.00978144	54.17	2	2	2	2	2	0	0	2	3	0	0	0	2	26	62	-31.663	276.25	9.81
Norway	5421000	83	0.91	68.82	10.446	2.22	0.9	13	9	400	45455	0.0102886	54.17	2	2	2	2	2	0	0	2	3	0	0	0	2	26	62	-30.446	276.25	9.81
Norway	5421000	83	0.91	68.82	10.446	2.22	0.9	13	10	400	49010	0.0108154	54.17	2	2	2	2	2	0	0	2	3	0	0	0	2	26	62	-27.7611	276.25	9.81
Poland	37847000	61	0.84	33.38	6.542	2.81	0.95	6	-14	22	38721	.	50.93	2	1	0	3	2	2	2	0	1	1	0	0	.	27	63	.	.	6.85
Poland	37847000	61	0.84	33.38	6.542	2.81	0.95	6	-13	22	41162	0.00877159	50.93	2	1	0	3	2	2	2	0	1	1	0	0	.	27	63	.	.	6.85
Poland	37847000	61	0.84	33.38	6.542	2.81	0.95	6	-12	22	44416	0.0109285	39.81	2	1	0	3	2	2	2	0	1	0	0	0	.	27	63	.	.	6.85
Poland	37847000	61	0.84	33.38	6.542	2.81	0.95	6	-11	22	48789	0.0135054	39.81	2	1	0	3	2	2	2	0	1	0	0	0	.	27	63	.	.	6.85
Poland	37847000	61	0.84	33.38	6.542	2.81	0.95	6	-10	22	53676	0.0137307	39.81	2	1	0	3	2	2	2	0	1	0	0	0	.	27	63	.	.	6.85
Poland	37847000	61	0.84	33.38	6.542	2.81	0.95	6	-9	22	58611	0.0126445	39.81	2	1	0	3	2	2	2	0	1	0	0	0	.	27	63	.	.	6.85
Poland	37847000	61	0.84	33.38	6.542	2.81	0.95	6	-8	22	63802	0.0121969	39.81	2	1	0	3	2	2	2	0	1	0	0	0	.	27	63	.	.	6.85
Poland	37847000	61	0.84	33.38	6.542	2.81	0.95	6	-7	22	68517	0.0102374	39.81	2	1	0	3	2	2	2	0	1	0	0	0	.	27	63	.	.	6.85
Poland	37847000	61	0.84	33.38	6.542	2.81	0.95	6	-6	22	71947	0.00700267	39.81	2	1	0	3	2	2	2	0	1	0	0	0	.	27	63	.	.	6.85
Poland	37847000	61	0.84	33.38	6.542	2.81	0.95	6	-5	22	75734	0.00735513	36.11	2	1	0	3	2	0	2	0	1	0	0	0	.	27	63	.	.	6.85
Poland	37847000	61	0.84	33.38	6.542	2.81	0.95	6	-4	22	81673	0.0108436	36.11	2	1	0	3	2	0	2	0	1	0	0	0	.	27	63	.	.	6.85
Poland	37847000	61	0.84	33.38	6.542	2.81	0.95	6	-3	22	91514	0.0163854	36.11	2	1	0	3	2	0	2	0	1	0	0	0	.	27	63	.	.	6.85
Poland	37847000	61	0.84	33.38	6.542	2.81	0.95	6	-2	22	107319	0.0230201	23.15	2	1	0	3	2	0	0	0	0	0	0	0	.	27	63	.	.	6.85
Poland	37847000	61	0.84	33.38	6.542	2.81	0.95	6	-1	22	141804	0.0406086	23.15	2	1	0	3	2	0	0	0	0	0	0	0	.	27	63	.	.	6.85
Poland	37847000	61	0.84	33.38	6.542	2.81	0.95	6	0	22	202579	0.0522754	23.15	2	1	0	3	2	0	0	0	0	0	0	0	2	27	63	-5.54406	283.75	6.85
Poland	37847000	61	0.84	33.38	6.542	2.81	0.95	6	1	22	299049	0.0572166	37.04	2	1	0	3	2	0	0	2	1	0	0	0	3	27	63	-15.5339	281.25	6.85
Poland	37847000	61	0.84	33.38	6.542	2.81	0.95	6	2	22	439536	0.0565575	34.72	2	1	0	3	2	2	0	0	3	0	0	0	3	27	63	-22.6933	286.25	6.85
Poland	37847000	61	0.84	33.38	6.542	2.81	0.95	6	3	22	618813	0.0500829	71.3	2	1	0	3	2	2	2	2	3	1	0	0	3	27	63	-27.1655	283.75	6.85
Poland	37847000	61	0.84	33.38	6.542	2.81	0.95	6	4	22	772823	0.032259	71.3	2	1	0	3	2	2	2	2	3	1	0	0	3	27	63	-31.3666	278.75	6.85
Poland	37847000	61	0.84	33.38	6.542	2.81	0.95	6	5	22	924422	0.0259186	75	2	1	0	3	2	3	2	2	3	1	0	0	3	27	63	-33.8271	278.75	6.85
Poland	37847000	61	0.84	33.38	6.542	2.81	0.95	6	6	22	1013747	0.0132643	75	2	1	0	3	2	3	2	2	3	1	0	0	3	27	63	-31.6442	277.5	6.85
Poland	37847000	61	0.84	33.38	6.542	2.81	0.95	6	7	22	1088346	0.0101953	75	2	1	0	3	2	3	2	2	3	1	0	0	3	27	63	-29.0398	273.75	6.85
Poland	37847000	61	0.84	33.38	6.542	2.81	0.95	6	8	22	1159901	0.00913801	75	2	1	0	3	2	3	2	2	3	1	0	0	3	27	63	-24.2571	273.75	6.85
Poland	37847000	61	0.84	33.38	6.542	2.81	0.95	6	9	22	1226883	0.00805256	75	2	1	0	3	2	3	2	2	3	1	0	0	3	27	63	-22.2517	273.75	6.85
Poland	37847000	61	0.84	33.38	6.542	2.81	0.95	6	10	22	1281414	0.00623182	75	2	1	0	3	2	3	2	2	3	1	0	0	3	27	63	-20.2697	273.75	6.85
Portugal	10197000	67	0.78	35.96	8.97	2.66	1.22	7	-14	30	47426	.	72.69	3	1	0	3	2	2	2	2	3	1	1	2	.	28	64	.	.	7.9
Portugal	10197000	67	0.78	35.96	8.97	2.66	1.22	7	-13	30	49150	0.00511392	71.3	3	1	0	3	2	2	2	2	2	1	1	2	.	28	64	.	.	7.9
Portugal	10197000	67	0.78	35.96	8.97	2.66	1.22	7	-12	30	50613	0.00419902	71.3	3	1	0	3	2	2	2	2	2	1	1	2	.	28	64	.	.	7.9
Portugal	10197000	67	0.78	35.96	8.97	2.66	1.22	7	-11	30	51848	0.00344992	71.76	3	1	0	3	2	2	2	2	3	1	1	2	.	28	64	.	.	7.9
Portugal	10197000	67	0.78	35.96	8.97	2.66	1.22	7	-10	30	53223	0.00374618	65.28	3	1	0	3	2	2	2	2	3	1	1	0	.	28	64	.	.	7.9
Portugal	10197000	67	0.78	35.96	8.97	2.66	1.22	7	-9	30	54701	0.00392072	65.28	3	1	0	3	2	2	2	2	3	1	1	0	.	28	64	.	.	7.9
Portugal	10197000	67	0.78	35.96	8.97	2.66	1.22	7	-8	30	56274	0.0040583	66.2	3	1	0	3	2	2	2	2	3	1	1	0	.	28	64	.	.	7.9
Portugal	10197000	67	0.78	35.96	8.97	2.66	1.22	7	-7	30	58633	0.00588368	66.2	3	1	0	3	2	2	2	2	3	1	1	0	.	28	64	.	.	7.9
Portugal	10197000	67	0.78	35.96	8.97	2.66	1.22	7	-6	30	61541	0.0069391	55.09	3	1	0	3	2	0	2	2	3	1	0	0	.	28	64	.	.	7.9
Portugal	10197000	67	0.78	35.96	8.97	2.66	1.22	7	-5	30	65626	0.00922347	55.09	3	1	0	3	2	0	2	2	3	1	0	0	.	28	64	.	.	7.9
Portugal	10197000	67	0.78	35.96	8.97	2.66	1.22	7	-4	30	70465	0.0102153	56.94	3	1	0	3	2	0	2	2	3	1	0	0	.	28	64	.	.	7.9
Portugal	10197000	67	0.78	35.96	8.97	2.66	1.22	7	-3	30	75542	0.00998851	58.8	3	1	0	3	2	0	2	2	3	1	0	0	.	28	64	.	.	7.9
Portugal	10197000	67	0.78	35.96	8.97	2.66	1.22	7	-2	30	81256	0.010471	58.8	3	1	0	3	2	0	2	2	3	1	0	0	.	28	64	.	.	7.9
Portugal	10197000	67	0.78	35.96	8.97	2.66	1.22	7	-1	30	91193	0.0166185	58.8	3	1	0	3	2	0	2	2	3	1	0	0	.	28	64	.	.	7.9
Portugal	10197000	67	0.78	35.96	8.97	2.66	1.22	7	0	30	106271	0.0220998	56.94	3	1	0	3	2	0	2	2	3	1	0	0	2	28	64	-21.8227	287.75	7.9
Portugal	10197000	67	0.78	35.96	8.97	2.66	1.22	7	1	30	128392	0.0273818	56.94	3	1	0	3	2	0	2	2	3	1	0	0	2	28	64	-21.191	290	7.9
Portugal	10197000	67	0.78	35.96	8.97	2.66	1.22	7	2	30	156940	0.0290975	56.94	3	1	0	3	2	0	2	2	3	1	0	0	2	28	64	-24.7351	290	7.9
Portugal	10197000	67	0.78	35.96	8.97	2.66	1.22	7	3	30	192172	0.0293551	66.2	3	1	0	3	2	3	2	2	3	1	1	0	3	28	64	-27.7933	290	7.9
Portugal	10197000	67	0.78	35.96	8.97	2.66	1.22	7	4	30	236015	0.029793	66.2	3	1	0	3	2	3	2	2	3	1	1	0	3	28	64	-30.4642	288.75	7.9
Portugal	10197000	67	0.78	35.96	8.97	2.66	1.22	7	5	30	274011	0.0215537	60.65	3	1	0	3	2	0	2	2	3	1	1	0	3	28	64	-31.7536	288.75	7.9
Portugal	10197000	67	0.78	35.96	8.97	2.66	1.22	7	6	30	303846	0.0148742	62.5	3	1	0	3	2	2	2	2	3	1	1	0	3	28	64	-32.5688	288.75	7.9
Portugal	10197000	67	0.78	35.96	8.97	2.66	1.22	7	7	30	332073	0.0127714	63.89	3	1	0	3	2	2	2	2	3	1	1	0	3	28	64	-35.0548	286.25	7.9
Portugal	10197000	67	0.78	35.96	8.97	2.66	1.22	7	8	30	358296	0.010917	67.59	3	1	0	3	2	3	2	2	3	1	1	0	3	28	64	-40.5078	282.5	7.9
Portugal	10197000	67	0.78	35.96	8.97	2.66	1.22	7	9	30	383258	0.00966771	69.44	3	1	0	3	2	3	2	2	3	1	1	0	3	28	64	-37.1456	286.25	7.9
Portugal	10197000	67	0.78	35.96	8.97	2.66	1.22	7	10	30	406051	0.00828706	67.59	3	1	0	3	2	3	2	2	3	1	1	0	3	28	64	-28.4044	286.25	7.9
Slovak Republic	5460000	54	0.84	33.92	6.743	2.8	0.78	0	-14	1	1927	.	37.96	1	2	2	2	2	2	0	0	1	1	0	0	.	29	65	.	.	6.97
Slovak Republic	5460000	54	0.84	33.92	6.743	2.8	0.78	0	-13	1	2058	0.00944003	37.96	1	2	2	2	2	2	0	0	1	1	0	0	.	29	65	.	.	6.97
Slovak Republic	5460000	54	0.84	33.92	6.743	2.8	0.78	0	-12	1	2245	0.0125019	37.96	2	2	2	2	2	2	0	0	1	1	0	0	.	29	65	.	.	6.97
Slovak Republic	5460000	54	0.84	33.92	6.743	2.8	0.78	0	-11	1	2417	0.0106017	37.96	2	2	2	2	2	2	0	0	1	1	0	0	.	29	65	.	.	6.97
Slovak Republic	5460000	54	0.84	33.92	6.743	2.8	0.78	0	-10	1	2690	0.0154052	35.19	2	2	2	2	2	2	0	0	1	0	0	0	.	29	65	.	.	6.97
Slovak Republic	5460000	54	0.84	33.92	6.743	2.8	0.78	0	-9	1	3022	0.0167644	35.19	2	2	2	2	2	2	0	0	1	0	0	0	.	29	65	.	.	6.97
Slovak Republic	5460000	54	0.84	33.92	6.743	2.8	0.78	0	-8	1	3536	0.0226933	35.19	2	2	2	2	2	2	0	0	1	0	0	0	.	29	65	.	.	6.97
Slovak Republic	5460000	54	0.84	33.92	6.743	2.8	0.78	0	-7	1	4042	0.0192899	32.41	2	2	2	3	2	2	0	0	1	0	0	0	.	29	65	.	.	6.97
Slovak Republic	5460000	54	0.84	33.92	6.743	2.8	0.78	0	-6	1	4888	0.027521	32.41	2	2	2	3	2	2	0	0	1	0	0	0	.	29	65	.	.	6.97
Slovak Republic	5460000	54	0.84	33.92	6.743	2.8	0.78	0	-5	1	5860	0.0262481	25.93	2	2	2	2	2	0	0	0	1	0	0	0	.	29	65	.	.	6.97
Slovak Republic	5460000	54	0.84	33.92	6.743	2.8	0.78	0	-4	1	7269	0.0312599	28.7	3	2	2	2	2	0	0	0	1	0	0	0	.	29	65	.	.	6.97
Slovak Republic	5460000	54	0.84	33.92	6.743	2.8	0.78	0	-3	1	10141	0.0487163	31.48	3	2	2	2	2	0	0	0	1	0	0	0	.	29	65	.	.	6.97
Slovak Republic	5460000	54	0.84	33.92	6.743	2.8	0.78	0	-2	1	14689	0.0543562	31.48	3	2	2	2	2	0	0	0	1	0	0	0	.	29	65	.	.	6.97
Slovak Republic	5460000	54	0.84	33.92	6.743	2.8	0.78	0	-1	1	22296	0.0614283	31.48	3	2	2	2	2	0	0	0	1	0	0	0	.	29	65	.	.	6.97
Slovak Republic	5460000	54	0.84	33.92	6.743	2.8	0.78	0	0	1	33602	0.0603477	43.52	3	2	2	2	2	0	0	2	2	0	0	0	3	29	65	-13.7588	285	6.97
Slovak Republic	5460000	54	0.84	33.92	6.743	2.8	0.78	0	1	1	48943	0.0551937	50	3	2	2	2	2	2	0	2	3	0	0	0	3	29	65	-24.8853	281.25	6.97
Slovak Republic	5460000	54	0.84	33.92	6.743	2.8	0.78	0	2	1	66772	0.0453747	53.7	3	2	2	2	2	2	2	2	3	0	0	0	3	29	65	-31.181	286.25	6.97
Slovak Republic	5460000	54	0.84	33.92	6.743	2.8	0.78	0	3	1	79181	0.0246493	73.15	3	2	2	2	2	2	3	2	3	0	1	2	3	29	65	-45.9097	283.75	6.97
Slovak Republic	5460000	54	0.84	33.92	6.743	2.8	0.78	0	4	1	89913	0.0183239	73.15	3	2	2	2	2	2	3	2	3	0	1	2	3	29	65	-38.211	278.75	6.97
Slovak Republic	5460000	54	0.84	33.92	6.743	2.8	0.78	0	5	1	99304	0.0142931	73.15	3	2	2	2	2	2	3	2	3	0	1	2	3	29	65	-31.9976	278.75	6.97
Slovak Republic	5460000	54	0.84	33.92	6.743	2.8	0.78	0	6	1	109226	0.0136977	69.44	3	2	2	2	2	2	2	2	3	0	1	2	3	29	65	-32.3605	276.25	6.97
Slovak Republic	5460000	54	0.84	33.92	6.743	2.8	0.78	0	7	1	121796	0.0156829	69.44	3	2	2	2	2	2	2	2	3	0	1	2	3	29	65	-25.5081	270	6.97
Slovak Republic	5460000	54	0.84	33.92	6.743	2.8	0.78	0	8	1	139088	0.0191466	58.33	3	2	2	2	2	2	2	2	0	0	1	2	3	29	65	-24.2409	276.25	6.97
Slovak Republic	5460000	54	0.84	33.92	6.743	2.8	0.78	0	9	1	158905	0.0192107	54.63	3	2	2	2	2	0	2	2	0	0	1	2	3	29	65	-22.8181	273.75	6.97
Slovak Republic	5460000	54	0.84	33.92	6.743	2.8	0.78	0	10	1	173228	0.0124052	46.3	3	2	2	2	2	0	2	2	0	0	1	0	3	29	65	-26.4575	273.75	6.97
Slovenia	2079000	55	0.86	40.02	8.187	2.47	0.81	2	-14	7	1878	.	39.81	2	2	2	3	2	0	0	2	1	0	0	0	.	30	66	.	.	7.54
Slovenia	2079000	55	0.86	40.02	8.187	2.47	0.81	2	-13	7	2006	0.00946383	39.81	2	2	2	3	2	0	0	2	1	0	0	0	.	30	66	.	.	7.54
Slovenia	2079000	55	0.86	40.02	8.187	2.47	0.81	2	-12	7	2115	0.00758752	39.81	2	2	2	3	2	0	0	2	1	0	0	0	.	30	66	.	.	7.54
Slovenia	2079000	55	0.86	40.02	8.187	2.47	0.81	2	-11	7	2208	0.00616641	50	2	2	2	3	2	0	2	2	2	0	0	0	.	30	66	.	.	7.54
Slovenia	2079000	55	0.86	40.02	8.187	2.47	0.81	2	-10	7	2303	0.00603607	50	2	2	2	3	2	0	2	2	2	0	0	0	.	30	66	.	.	7.54
Slovenia	2079000	55	0.86	40.02	8.187	2.47	0.81	2	-9	7	2493	0.0113893	50	2	2	2	3	2	0	2	2	2	0	0	0	.	30	66	.	.	7.54
Slovenia	2079000	55	0.86	40.02	8.187	2.47	0.81	2	-8	7	2722	0.0126334	50	2	2	2	3	2	0	2	2	2	0	0	0	.	30	66	.	.	7.54
Slovenia	2079000	55	0.86	40.02	8.187	2.47	0.81	2	-7	7	2979	0.0129721	50	2	2	2	3	2	0	2	2	2	0	0	0	.	30	66	.	.	7.54
Slovenia	2079000	55	0.86	40.02	8.187	2.47	0.81	2	-6	7	3312	0.015253	50	2	2	2	3	2	0	2	2	2	0	0	0	.	30	66	.	.	7.54
Slovenia	2079000	55	0.86	40.02	8.187	2.47	0.81	2	-5	7	3954	0.0256338	50	2	2	2	3	2	0	2	2	2	0	0	0	.	30	66	.	.	7.54
Slovenia	2079000	55	0.86	40.02	8.187	2.47	0.81	2	-4	7	4694	0.024811	50	2	2	2	3	2	0	2	2	2	0	0	0	.	30	66	.	.	7.54
Slovenia	2079000	55	0.86	40.02	8.187	2.47	0.81	2	-3	7	5690	0.0278706	50	2	2	2	3	2	0	2	2	2	0	0	0	.	30	66	.	.	7.54
Slovenia	2079000	55	0.86	40.02	8.187	2.47	0.81	2	-2	7	7120	0.0325466	50	2	2	2	3	2	0	2	2	2	0	0	0	.	30	66	.	.	7.54
Slovenia	2079000	55	0.86	40.02	8.187	2.47	0.81	2	-1	7	9938	0.0487897	50	2	2	2	3	2	0	2	2	2	0	0	0	.	30	66	.	.	7.54
Slovenia	2079000	55	0.86	40.02	8.187	2.47	0.81	2	0	7	15982	0.0702273	47.22	2	0	0	2	2	0	2	2	2	0	0	0	2	30	66	-6.72169	286.25	7.54
Slovenia	2079000	55	0.86	40.02	8.187	2.47	0.81	2	1	7	28215	0.0845863	47.22	2	2	2	2	2	0	2	2	2	0	0	0	2	30	66	-13.7673	283.75	7.54
Slovenia	2079000	55	0.86	40.02	8.187	2.47	0.81	2	2	7	39408	0.0488882	64.81	2	2	2	2	2	2	2	2	3	0	0	2	2	30	66	-32.4253	286.25	7.54
Slovenia	2079000	55	0.86	40.02	8.187	2.47	0.81	2	3	7	48939	0.0314274	64.81	2	2	2	2	2	2	2	2	3	0	0	2	2	30	66	-46.1924	286.25	7.54
Slovenia	2079000	55	0.86	40.02	8.187	2.47	0.81	2	4	7	58964	0.0269793	68.52	2	2	2	2	2	3	2	2	3	0	0	2	2	30	66	-45.9821	282.5	7.54
Slovenia	2079000	55	0.86	40.02	8.187	2.47	0.81	2	5	7	69306	0.0233549	68.52	2	2	2	2	2	3	2	2	3	0	0	2	3	30	66	-44.5103	281.25	7.54
Slovenia	2079000	55	0.86	40.02	8.187	2.47	0.81	2	6	7	79566	0.019918	68.52	2	2	2	2	2	3	2	2	3	0	0	2	3	30	66	-50.8444	278.75	7.54
Slovenia	2079000	55	0.86	40.02	8.187	2.47	0.81	2	7	7	90075	0.0178802	68.52	2	2	2	2	2	3	2	2	3	0	0	2	3	30	66	-50.552	276.25	7.54
Slovenia	2079000	55	0.86	40.02	8.187	2.47	0.81	2	8	7	100401	0.015625	68.52	2	2	2	2	2	3	2	2	3	0	0	2	3	30	66	-51.4761	281.25	7.54
Slovenia	2079000	55	0.86	40.02	8.187	2.47	0.81	2	9	7	109934	0.0130426	68.52	2	2	2	2	2	3	2	2	3	0	0	2	3	30	66	-52.0618	278.75	7.54
Slovenia	2079000	55	0.86	40.02	8.187	2.47	0.81	2	10	7	119740	0.0122809	68.52	2	2	2	2	2	3	2	2	3	0	0	2	3	30	66	-41.5581	278.75	7.54
South Korea	51269000	82	0.87	43.43	7.604	2.53	1.44	9	-14	11	13612	.	53.24	3	2	2	3	2	2	2	2	3	0	0	0	.	31	67	.	.	8.01
South Korea	51269000	82	0.87	43.43	8.604	2.53	1.44	9	-13	11	13938	0.00338675	50.46	3	2	2	2	2	2	2	2	3	0	0	0	.	31	67	.	.	8.01
South Korea	51269000	82	0.87	43.43	9.604	2.53	1.44	9	-12	11	14269	0.00335855	44.91	3	2	2	2	2	2	2	0	3	0	0	0	.	31	67	.	.	8.01
South Korea	51269000	82	0.87	43.43	10.604	2.53	1.44	9	-11	11	14499	0.00228694	44.91	3	2	2	2	2	2	2	0	3	0	0	0	.	31	67	.	.	8.01
South Korea	51269000	82	0.87	43.43	11.604	2.53	1.44	9	-10	11	14770	0.00264899	44.91	3	2	2	2	2	2	2	0	3	0	0	0	.	31	67	.	.	8.01
South Korea	51269000	82	0.87	43.43	12.604	2.53	1.44	9	-9	11	16346	0.014589	44.91	3	2	2	2	2	2	2	0	3	0	0	0	.	31	67	.	.	8.01
South Korea	51269000	82	0.87	43.43	13.604	2.53	1.44	9	-8	11	18706	0.0194527	44.91	3	2	2	2	2	2	2	0	3	0	0	0	.	31	67	.	.	8.01
South Korea	51269000	82	0.87	43.43	14.604	2.53	1.44	9	-7	11	20644	0.0141825	50.46	3	2	2	2	2	2	2	2	3	0	0	0	.	31	67	.	.	8.01
South Korea	51269000	82	0.87	43.43	15.604	2.53	1.44	9	-6	11	21743	0.00743711	50.46	3	2	2	2	2	2	2	2	3	0	0	0	.	31	67	.	.	8.01
South Korea	51269000	82	0.87	43.43	16.604	2.53	1.44	9	-5	11	22657	0.00589976	50.46	3	2	2	2	2	2	2	2	3	0	0	0	.	31	67	.	.	8.01
South Korea	51269000	82	0.87	43.43	17.604	2.53	1.44	9	-4	11	23341	0.00425798	50.46	3	2	2	2	2	2	2	2	3	0	0	0	.	31	67	.	.	8.01
South Korea	51269000	82	0.87	43.43	18.604	2.53	1.44	9	-3	11	23889	0.00332073	50.46	3	2	2	2	2	2	2	2	3	0	0	0	.	31	67	.	.	8.01
South Korea	51269000	82	0.87	43.43	19.604	2.53	1.44	9	-2	11	24422	0.0031573	48.61	3	2	2	2	2	0	2	2	3	0	0	0	.	31	67	.	.	8.01
South Korea	51269000	82	0.87	43.43	19.604	2.53	1.44	9	-1	11	24988	0.00327841	54.63	3	2	2	2	2	0	2	2	2	0	0	0	.	31	67	.	.	8.01
South Korea	51269000	82	0.87	43.43	19.604	2.53	1.44	9	0	11	25543	0.00314316	60.19	3	2	2	2	2	3	2	2	2	0	0	0	2	31	67	-15.4383	288.75	8.01
South Korea	51269000	82	0.87	43.43	19.604	2.53	1.44	9	1	11	26271	0.00402269	53.24	3	2	2	2	2	0	2	2	2	0	0	0	3	31	67	-13.0447	288.75	8.01
South Korea	51269000	82	0.87	43.43	19.604	2.53	1.44	9	2	11	27050	0.0041832	53.24	3	2	2	2	2	0	2	2	2	0	0	0	3	31	67	-11.038	288.75	8.01
South Korea	51269000	82	0.87	43.43	19.604	2.53	1.44	9	3	11	27942	0.0046456	44.44	3	2	2	2	2	0	0	0	1	0	0	0	3	31	67	-11.2058	286.25	8.01
South Korea	51269000	82	0.87	43.43	19.604	2.53	1.44	9	4	11	29654	0.00853134	44.44	3	2	2	2	2	0	0	0	1	0	0	0	3	31	67	-11.6495	283.75	8.01
South Korea	51269000	82	0.87	43.43	19.604	2.53	1.44	9	5	11	32318	0.0123654	44.44	3	2	2	2	2	0	0	0	1	0	0	0	3	31	67	-11.7518	287.5	8.01
South Korea	51269000	82	0.87	43.43	19.604	2.53	1.44	9	6	11	35703	0.0143318	44.44	3	2	2	2	2	0	0	0	1	0	0	0	3	31	67	-14.6879	283.75	8.01
South Korea	51269000	82	0.87	43.43	19.604	2.53	1.44	9	7	11	40098	0.0167228	44.44	3	2	2	2	2	0	0	0	1	0	0	0	3	31	67	-18.6586	278.75	8.01
South Korea	51269000	82	0.87	43.43	19.604	2.53	1.44	9	8	11	46453	0.0212388	55.09	3	2	2	2	2	2	0	2	2	0	0	0	3	31	67	-22.7277	278.75	8.01
South Korea	51269000	82	0.87	43.43	19.604	2.53	1.44	9	9	11	53533	0.0204721	55.09	3	2	2	2	2	2	0	2	2	0	0	0	3	31	67	-25.4328	276.25	8.01
South Korea	51269000	82	0.87	43.43	19.604	2.53	1.44	9	10	11	60740	0.0182072	55.09	3	2	2	2	2	2	0	2	2	0	0	0	3	31	67	-26.2783	275	8.01
Spain	46755000	80	0.82	41.76	8.873	2.69	1.27	37	-14	1073	257494	.	41.2	2	1	0	3	2	2	0	2	1	0	0	0	.	32	68	.	.	8.12
Spain	46755000	80	0.82	41.76	8.873	2.69	1.27	37	-13	1073	267551	0.0054884	56.94	2	1	0	3	2	2	0	2	3	0	0	2	.	32	68	.	.	8.12
Spain	46755000	80	0.82	41.76	8.873	2.69	1.27	37	-12	1073	282641	0.00786899	64.35	2	1	0	3	2	2	2	2	3	0	1	2	.	32	68	.	.	8.12
Spain	46755000	80	0.82	41.76	8.873	2.69	1.27	37	-11	1073	305767	0.0112985	64.35	2	1	0	3	2	2	2	2	3	0	1	2	.	32	68	.	.	8.12
Spain	46755000	80	0.82	41.76	8.873	2.69	1.27	37	-10	1073	329784	0.0108606	64.35	2	1	0	3	2	2	2	2	3	0	1	2	.	32	68	.	.	8.12
Spain	46755000	80	0.82	41.76	8.873	2.69	1.27	37	-9	1073	370867	0.0169137	64.35	2	1	0	3	2	2	2	2	3	0	1	2	.	32	68	.	.	8.12
Spain	46755000	80	0.82	41.76	8.873	2.69	1.27	37	-8	1073	419849	0.0178796	60.65	2	1	0	3	2	2	2	2	3	0	0	2	.	32	68	.	.	8.12
Spain	46755000	80	0.82	41.76	8.873	2.69	1.27	37	-7	1073	479554	0.019176	62.5	2	1	0	3	2	2	2	2	3	0	0	2	.	32	68	.	.	8.12
Spain	46755000	80	0.82	41.76	8.873	2.69	1.27	37	-6	1073	543379	0.0180103	62.5	2	1	0	3	2	2	2	2	3	0	0	2	.	32	68	.	.	8.12
Spain	46755000	80	0.82	41.76	8.873	2.69	1.27	37	-5	1073	614360	0.0176939	62.5	2	1	0	3	2	2	2	2	3	0	0	2	.	32	68	.	.	8.12
Spain	46755000	80	0.82	41.76	8.873	2.69	1.27	37	-4	1073	693556	0.0174724	60.65	2	1	0	3	2	2	2	2	3	0	0	2	.	32	68	.	.	8.12
Spain	46755000	80	0.82	41.76	8.873	2.69	1.27	37	-3	1073	769188	0.0148961	60.65	2	1	0	3	2	2	2	2	3	0	0	2	.	32	68	.	.	8.12
Spain	46755000	80	0.82	41.76	8.873	2.69	1.27	37	-2	1073	835901	0.011953	60.65	2	1	0	3	2	2	2	2	3	0	0	2	.	32	68	.	.	8.12
Spain	46755000	80	0.82	41.76	8.873	2.69	1.27	37	-1	1073	908056	0.0118982	60.65	2	1	0	3	2	2	2	2	3	0	0	2	.	32	68	.	.	8.12
Spain	46755000	80	0.82	41.76	8.873	2.69	1.27	37	0	1073	1005295	0.014639	64.35	2	1	0	3	2	3	2	2	3	0	0	2	3	32	68	-28.6586	291.25	8.12
Spain	46755000	80	0.82	41.76	8.873	2.69	1.27	37	1	1073	1136503	0.0176795	64.35	2	1	0	3	2	3	2	2	3	0	0	2	3	32	68	-29.6629	290	8.12
Spain	46755000	80	0.82	41.76	8.873	2.69	1.27	37	2	1073	1284408	0.017631	64.35	2	1	0	3	2	3	2	2	3	0	0	2	3	32	68	-31.4381	290	8.12
Spain	46755000	80	0.82	41.76	8.873	2.69	1.27	37	3	1073	1417709	0.0142063	71.3	2	1	0	3	2	0	2	2	3	0	1	2	3	32	68	-35.2136	290	8.12
Spain	46755000	80	0.82	41.76	8.873	2.69	1.27	37	4	1073	1525341	0.0105085	71.3	2	1	0	3	2	0	2	2	3	0	1	2	3	32	68	-40.3762	288.75	8.12
Spain	46755000	80	0.82	41.76	8.873	2.69	1.27	37	5	1073	1605066	0.00730468	71.3	2	1	0	3	2	0	2	2	3	0	1	2	3	32	68	-41.343	288.75	8.12
Spain	46755000	80	0.82	41.76	8.873	2.69	1.27	37	6	1073	1665775	0.00531775	71.3	2	1	0	3	2	0	2	2	3	0	1	2	3	32	68	-38.4582	287.5	8.12
Spain	46755000	80	0.82	41.76	8.873	2.69	1.27	37	7	1073	1712101	0.00392637	71.3	2	1	0	3	2	0	2	2	3	0	1	2	3	32	68	-35.9696	286.25	8.12
Spain	46755000	80	0.82	41.76	8.873	2.69	1.27	37	8	1073	1773290	0.00502908	71.3	2	1	0	3	2	0	2	2	3	0	1	2	3	32	68	-37.2183	282.5	8.12
Spain	46755000	80	0.82	41.76	8.873	2.69	1.27	37	9	1073	1842289	0.00546807	71.3	2	1	0	3	2	0	2	2	3	0	1	2	3	32	68	-35.3396	286.25	8.12
Spain	46755000	80	0.82	41.76	8.873	2.69	1.27	37	10	1073	1910218	0.00518605	71.3	2	1	0	3	2	0	2	2	3	0	1	2	3	32	68	-29.9328	286.25	8.12
Sweden	10099000	88	0.88	54.83	11.019	2.22	1.02	40	-14	771	73663	.	59.26	2	1	0	3	2	2	0	2	2	1	0	0	.	33	69	.	.	9.26
Sweden	10099000	88	0.88	54.83	11.019	2.22	1.02	40	-13	771	75199	0.00295254	59.26	2	1	0	3	2	2	0	2	2	1	0	0	.	33	69	.	.	9.26
Sweden	10099000	88	0.88	54.83	11.019	2.22	1.02	40	-12	771	76516	0.00248336	59.26	2	1	0	3	2	2	0	2	2	1	0	0	.	33	69	.	.	9.26
Sweden	10099000	88	0.88	54.83	11.019	2.22	1.02	40	-11	771	78341	0.00337299	59.26	2	1	0	3	2	2	0	2	2	1	0	0	.	33	69	.	.	9.26
Sweden	10099000	88	0.88	54.83	11.019	2.22	1.02	40	-10	771	80489	0.00387168	59.26	2	1	0	3	2	2	0	2	2	1	0	0	.	33	69	.	.	9.26
Sweden	10099000	88	0.88	54.83	11.019	2.22	1.02	40	-9	771	82323	0.00322376	59.26	2	1	0	3	2	2	0	2	2	1	0	0	.	33	69	.	.	9.26
Sweden	10099000	88	0.88	54.83	11.019	2.22	1.02	40	-8	771	83824	0.0025846	59.26	2	1	0	3	2	2	0	2	2	1	0	0	.	33	69	.	.	9.26
Sweden	10099000	88	0.88	54.83	11.019	2.22	1.02	40	-7	771	84532	0.00120226	55.56	2	1	0	3	2	0	0	2	2	1	0	0	.	33	69	.	.	9.26
Sweden	10099000	88	0.88	54.83	11.019	2.22	1.02	40	-6	771	85880	0.00226267	55.56	2	1	0	3	2	0	0	2	2	1	0	0	.	33	69	.	.	9.26
Sweden	10099000	88	0.88	54.83	11.019	2.22	1.02	40	-5	771	87575	0.00279599	55.56	2	1	0	3	2	0	0	2	2	1	0	0	.	33	69	.	.	9.26
Sweden	10099000	88	0.88	54.83	11.019	2.22	1.02	40	-4	771	89756	0.00352037	55.56	2	1	0	3	2	0	0	2	2	1	0	0	.	33	69	.	.	9.26
Sweden	10099000	88	0.88	54.83	11.019	2.22	1.02	40	-3	771	92863	0.00487332	55.56	2	1	0	3	2	0	0	2	2	1	0	0	.	33	69	.	.	9.26
Sweden	10099000	88	0.88	54.83	11.019	2.22	1.02	40	-2	771	96677	0.0057666	55.56	2	1	0	3	2	0	0	2	2	1	0	0	.	33	69	.	.	9.26
Sweden	10099000	88	0.88	54.83	11.019	2.22	1.02	40	-1	771	101332	0.00674072	55.56	2	1	0	3	2	0	0	2	2	1	0	0	.	33	69	.	.	9.26
Sweden	10099000	88	0.88	54.83	11.019	2.22	1.02	40	0	771	107355	0.00828252	55.56	2	1	0	3	2	0	0	2	2	1	0	0	0	33	69	-15.0767	281.25	9.26
Sweden	10099000	88	0.88	54.83	11.019	2.22	1.02	40	1	771	117913	0.013491	55.56	2	1	0	3	2	0	0	2	2	1	0	0	0	33	69	-16.3684	277.5	9.26
Sweden	10099000	88	0.88	54.83	11.019	2.22	1.02	40	2	771	137730	0.0224407	55.56	2	1	0	3	2	0	0	2	2	1	0	0	0	33	69	-16.7563	277.5	9.26
Sweden	10099000	88	0.88	54.83	11.019	2.22	1.02	40	3	771	166707	0.0276529	55.56	2	1	0	3	2	0	0	2	2	1	0	0	0	33	69	-20.5767	280	9.26
Sweden	10099000	88	0.88	54.83	11.019	2.22	1.02	40	4	771	196446	0.0237271	55.56	2	1	0	3	2	0	0	2	2	1	0	0	0	33	69	-23.8221	278.75	9.26
Sweden	10099000	88	0.88	54.83	11.019	2.22	1.02	40	5	771	230514	0.0231093	58.33	2	1	0	3	2	0	0	2	2	1	0	0	0	33	69	-26.2634	278.75	9.26
Sweden	10099000	88	0.88	54.83	11.019	2.22	1.02	40	6	771	266158	0.0207522	58.33	2	1	0	3	2	0	0	2	2	1	0	0	0	33	69	-29.4628	277.5	9.26
Sweden	10099000	88	0.88	54.83	11.019	2.22	1.02	40	7	771	304793	0.0195519	64.81	2	1	0	3	2	0	2	2	3	1	0	0	0	33	69	-27.1631	273.75	9.26
Sweden	10099000	88	0.88	54.83	11.019	2.22	1.02	40	8	771	348585	0.0193636	64.81	2	1	0	3	2	0	2	2	3	1	0	0	0	33	69	-27.6453	275	9.26
Sweden	10099000	88	0.88	54.83	11.019	2.22	1.02	40	9	771	396048	0.0184035	68.52	2	1	0	3	2	2	2	2	3	1	0	0	0	33	69	-29.9181	273.75	9.26
Sweden	10099000	88	0.88	54.83	11.019	2.22	1.02	40	10	771	437379	0.0142817	69.44	2	1	0	3	2	2	2	2	3	1	0	0	1	33	69	-29.6124	273.75	9.26
Switzerland	8655000	74	0.89	70.49	12.346	2.21	1.09	0	-14	1	33148	.	35.19	3	2	2	3	2	0	0	2	1	0	0	0	.	34	70	.	.	8.83
Switzerland	8655000	74	0.89	70.49	12.346	2.21	1.09	0	-13	1	33883	0.00313792	39.35	3	2	2	3	2	0	0	2	2	0	0	0	.	34	70	.	.	8.83
Switzerland	8655000	74	0.89	70.49	12.346	2.21	1.09	0	-12	1	34802	0.00383038	39.35	3	2	2	3	2	0	0	2	2	0	0	0	.	34	70	.	.	8.83
Switzerland	8655000	74	0.89	70.49	12.346	2.21	1.09	0	-11	1	35927	0.00455524	39.35	3	2	2	3	2	0	0	2	2	0	0	0	.	34	70	.	.	8.83
Switzerland	8655000	74	0.89	70.49	12.346	2.21	1.09	0	-10	1	37169	0.00486695	39.35	3	2	2	3	2	0	0	2	2	0	0	0	.	34	70	.	.	8.83
Switzerland	8655000	74	0.89	70.49	12.346	2.21	1.09	0	-9	1	38760	0.00600563	43.06	3	2	2	3	2	0	2	2	2	0	0	0	.	34	70	.	.	8.83
Switzerland	8655000	74	0.89	70.49	12.346	2.21	1.09	0	-8	1	40645	0.00680693	43.06	3	2	2	3	2	0	2	2	2	0	0	0	.	34	70	.	.	8.83
Switzerland	8655000	74	0.89	70.49	12.346	2.21	1.09	0	-7	1	42763	0.00728317	43.06	3	2	2	3	2	0	2	2	2	0	0	0	.	34	70	.	.	8.83
Switzerland	8655000	74	0.89	70.49	12.346	2.21	1.09	0	-6	1	45306	0.00828646	43.06	3	2	2	3	2	0	2	2	2	0	0	0	.	34	70	.	.	8.83
Switzerland	8655000	74	0.89	70.49	12.346	2.21	1.09	0	-5	1	48265	0.00907914	43.06	3	2	2	3	2	0	2	2	2	0	0	0	.	34	70	.	.	8.83
Switzerland	8655000	74	0.89	70.49	12.346	2.21	1.09	0	-4	1	51101	0.00819013	43.06	3	2	2	3	2	0	2	2	2	0	0	0	.	34	70	.	.	8.83
Switzerland	8655000	74	0.89	70.49	12.346	2.21	1.09	0	-3	1	53282	0.0059885	43.06	3	2	2	3	2	0	2	2	2	0	0	0	.	34	70	.	.	8.83
Switzerland	8655000	74	0.89	70.49	12.346	2.21	1.09	0	-2	1	57709	0.0114673	43.06	2	2	2	3	2	0	2	2	2	0	0	0	.	34	70	.	.	8.83
Switzerland	8655000	74	0.89	70.49	12.346	2.21	1.09	0	-1	1	68704	0.0252264	43.06	2	2	2	3	2	0	2	2	2	0	0	0	.	34	70	.	.	8.83
Switzerland	8655000	74	0.89	70.49	12.346	2.21	1.09	0	0	1	91763	0.0422096	31.94	2	2	2	3	2	0	2	0	2	0	0	0	2	34	70	-2.41084	283.75	8.83
Switzerland	8655000	74	0.89	70.49	12.346	2.21	1.09	0	1	1	135658	0.0574357	29.17	2	2	2	2	2	0	2	0	2	0	0	0	2	34	70	-5.78101	282.5	8.83
Switzerland	8655000	74	0.89	70.49	12.346	2.21	1.09	0	2	1	192376	0.0511682	35.65	2	2	2	3	2	0	2	0	2	0	0	0	2	34	70	-6.27115	286.25	8.83
Switzerland	8655000	74	0.89	70.49	12.346	2.21	1.09	0	3	1	243472	0.0342226	35.65	2	2	2	3	2	0	2	0	2	0	0	0	2	34	70	-6.98242	286.25	8.83
Switzerland	8655000	74	0.89	70.49	12.346	2.21	1.09	0	4	1	280648	0.0205073	59.26	2	2	2	3	2	2	3	2	3	0	0	0	3	34	70	-12.2389	283.75	8.83
Switzerland	8655000	74	0.89	70.49	12.346	2.21	1.09	0	5	1	309469	0.0140632	59.26	2	2	2	3	2	2	3	2	3	0	0	0	3	34	70	-15.1517	283.75	8.83
Switzerland	8655000	74	0.89	70.49	12.346	2.21	1.09	0	6	1	335660	0.0116734	59.26	2	2	2	3	2	2	3	2	3	0	0	0	3	34	70	-15.2271	278.75	8.83
Switzerland	8655000	74	0.89	70.49	12.346	2.21	1.09	0	7	1	363654	0.0115092	57.41	2	2	2	3	2	2	2	2	3	0	0	0	3	34	70	-15.4022	277.5	8.83
Switzerland	8655000	74	0.89	70.49	12.346	2.21	1.09	0	8	1	394453	0.0116816	57.41	2	2	2	3	2	2	2	2	3	0	0	0	3	34	70	-14.636	276.25	8.83
Switzerland	8655000	74	0.89	70.49	12.346	2.21	1.09	0	9	1	423299	0.0101337	57.41	2	2	2	3	2	2	2	2	3	0	0	0	3	34	70	-10.3303	278.75	8.83
Switzerland	8655000	74	0.89	70.49	12.346	2.21	1.09	0	10	1	447905	0.00810443	60.19	2	2	2	3	2	2	2	2	3	0	0	0	3	34	70	-10.5579	278.75	8.83
United Kingdom	67886000	83	0.84	48.09	9.632	2.27	1.48	42	-14	2266	291911	.	71.3	2	2	2	2	2	3	2	2	3	1	0	2	.	35	71	.	.	8.54
United Kingdom	67886000	83	0.84	48.09	9.632	2.27	1.48	42	-13	2266	296377	0.0021714	64.35	2	2	2	2	2	3	2	2	3	1	0	0	.	35	71	.	.	8.54
United Kingdom	67886000	83	0.84	48.09	9.632	2.27	1.48	42	-12	2266	301455	0.00242987	64.35	2	2	2	2	2	3	2	2	3	1	0	0	.	35	71	.	.	8.54
United Kingdom	67886000	83	0.84	48.09	9.632	2.27	1.48	42	-11	2266	307184	0.00269307	64.35	2	2	2	2	2	3	2	2	3	1	0	0	.	35	71	.	.	8.54
United Kingdom	67886000	83	0.84	48.09	9.632	2.27	1.48	42	-10	2266	313798	0.00304786	64.35	2	2	2	2	2	3	2	2	3	1	0	0	.	35	71	.	.	8.54
United Kingdom	67886000	83	0.84	48.09	9.632	2.27	1.48	42	-9	2266	321098	0.00329067	69.91	2	2	2	2	2	3	2	2	3	1	0	2	.	35	71	.	.	8.54
United Kingdom	67886000	83	0.84	48.09	9.632	2.27	1.48	42	-8	2266	328846	0.00341198	69.91	2	2	2	2	2	3	2	2	3	1	0	2	.	35	71	.	.	8.54
United Kingdom	67886000	83	0.84	48.09	9.632	2.27	1.48	42	-7	2266	338676	0.00421663	66.2	2	2	2	2	2	2	2	2	3	1	0	2	.	35	71	.	.	8.54
United Kingdom	67886000	83	0.84	48.09	9.632	2.27	1.48	42	-6	2266	355219	0.0068362	66.2	2	2	2	2	2	2	2	2	3	1	0	2	.	35	71	.	.	8.54
United Kingdom	67886000	83	0.84	48.09	9.632	2.27	1.48	42	-5	2266	378219	0.00900298	64.35	2	1	0	2	2	0	2	2	3	1	0	2	.	35	71	.	.	8.54
United Kingdom	67886000	83	0.84	48.09	9.632	2.27	1.48	42	-4	2266	409729	0.0114974	64.35	2	1	0	2	2	0	2	2	3	1	0	2	.	35	71	.	.	8.54
United Kingdom	67886000	83	0.84	48.09	9.632	2.27	1.48	42	-3	2266	453264	0.0145301	65.74	2	1	0	2	2	0	2	2	3	1	0	2	.	35	71	.	.	8.54
United Kingdom	67886000	83	0.84	48.09	9.632	2.27	1.48	42	-2	2266	544275	0.0264846	65.74	2	1	0	2	2	0	2	2	3	1	0	2	.	35	71	.	.	8.54
United Kingdom	67886000	83	0.84	48.09	9.632	2.27	1.48	42	-1	2266	654644	0.0267277	67.59	2	1	0	2	2	0	2	2	3	1	0	2	.	35	71	.	.	8.54
United Kingdom	67886000	83	0.84	48.09	9.632	2.27	1.48	42	0	2266	789229	0.0270692	67.59	2	1	0	2	2	0	2	2	3	1	0	2	2	35	71	-27.1752	283.75	8.54
United Kingdom	67886000	83	0.84	48.09	9.632	2.27	1.48	42	1	2266	942275	0.0256434	60.19	2	1	0	2	2	0	2	2	3	1	0	0	2	35	71	-27.7894	283.75	8.54
United Kingdom	67886000	83	0.84	48.09	9.632	2.27	1.48	42	2	2266	1099059	0.022231	65.74	2	1	0	2	2	3	2	2	3	1	0	0	2	35	71	-29.7979	285	8.54
United Kingdom	67886000	83	0.84	48.09	9.632	2.27	1.48	42	3	2266	1256725	0.0193352	75	2	1	0	2	2	3	2	2	3	1	1	2	2	35	71	-31.4429	283.75	8.54
United Kingdom	67886000	83	0.84	48.09	9.632	2.27	1.48	42	4	2266	1430341	0.0186582	75	2	1	0	2	2	3	2	2	3	1	1	2	2	35	71	-34.3582	283.75	8.54
United Kingdom	67886000	83	0.84	48.09	9.632	2.27	1.48	42	5	2266	1557007	0.0121956	67.59	2	1	0	3	2	0	2	2	3	1	0	0	2	35	71	-42.2155	283.75	8.54
United Kingdom	67886000	83	0.84	48.09	9.632	2.27	1.48	42	6	2266	1659256	0.00912768	67.59	2	1	0	3	2	0	2	2	3	1	0	0	2	35	71	-41.7111	281.25	8.54
United Kingdom	67886000	83	0.84	48.09	9.632	2.27	1.48	42	7	2266	1766819	0.00901344	70.37	2	1	0	3	2	0	2	2	3	1	0	2	2	35	71	-39.8626	281.25	8.54
United Kingdom	67886000	83	0.84	48.09	9.632	2.27	1.48	42	8	2266	1913277	0.0114416	70.37	2	1	0	3	2	0	2	2	3	1	0	2	2	35	71	-34.9194	281.25	8.54
United Kingdom	67886000	83	0.84	48.09	9.632	2.27	1.48	42	9	2266	2149551	0.0167736	67.59	2	1	0	2	2	0	2	2	3	1	0	2	2	35	71	-30.9093	282.5	8.54
United Kingdom	67886000	83	0.84	48.09	9.632	2.27	1.48	42	10	2266	2432888	0.0178459	69.44	2	1	0	2	2	2	2	2	3	1	0	2	2	35	71	-30.8579	282.5	8.54
United States	331003000	83	0.87	65.13	17.061	2.49	1.76	39	-14	32	3498016	.	68.98	3	1	0	3	2	3	2	2	3	1	1	2	.	36	72	.	.	7.92
United States	331003000	83	0.87	65.13	17.061	2.49	1.76	39	-13	32	3966659	0.0181234	68.98	3	1	0	3	2	3	2	2	3	1	1	2	.	36	72	.	.	7.92
United States	331003000	83	0.87	65.13	17.061	2.49	1.76	39	-12	32	4423576	0.0156968	68.98	3	1	0	3	2	3	2	2	3	1	1	2	.	36	72	.	.	7.92
United States	331003000	83	0.87	65.13	17.061	2.49	1.76	39	-11	32	4820373	0.0123474	67.13	3	1	0	3	2	3	2	2	3	1	0	2	.	36	72	.	.	7.92
United States	331003000	83	0.87	65.13	17.061	2.49	1.76	39	-10	32	5191589	0.0106547	67.13	3	1	0	3	2	3	2	2	3	1	0	2	.	36	72	.	.	7.92
United States	331003000	83	0.87	65.13	17.061	2.49	1.76	39	-9	32	5525022	0.00893214	67.13	3	1	0	3	2	3	2	2	3	1	0	2	.	36	72	.	.	7.92
United States	331003000	83	0.87	65.13	17.061	2.49	1.76	39	-8	32	5817972	0.00740795	67.13	3	1	0	3	2	3	2	2	3	1	0	2	.	36	72	.	.	7.92
United States	331003000	83	0.87	65.13	17.061	2.49	1.76	39	-7	32	6106038	0.00692765	67.13	3	1	0	3	2	3	2	2	3	1	0	2	.	36	72	.	.	7.92
United States	331003000	83	0.87	65.13	17.061	2.49	1.76	39	-6	32	6359446	0.00582593	67.13	3	1	0	3	2	3	2	2	3	1	0	2	.	36	72	.	.	7.92
United States	331003000	83	0.87	65.13	17.061	2.49	1.76	39	-5	32	6630740	0.00598572	67.13	3	1	0	3	2	3	2	2	3	1	0	2	.	36	72	.	.	7.92
United States	331003000	83	0.87	65.13	17.061	2.49	1.76	39	-4	32	6935883	0.00644812	67.13	3	1	0	3	2	3	2	2	3	1	0	2	.	36	72	.	.	7.92
United States	331003000	83	0.87	65.13	17.061	2.49	1.76	39	-3	32	7228526	0.00592129	62.5	3	1	0	3	2	3	2	2	2	1	0	2	.	36	72	.	.	7.92
United States	331003000	83	0.87	65.13	17.061	2.49	1.76	39	-2	32	7548496	0.00620678	62.5	3	1	0	3	2	3	2	2	2	1	0	2	.	36	72	.	.	7.92
United States	331003000	83	0.87	65.13	17.061	2.49	1.76	39	-1	32	7917339	0.00683854	62.5	3	1	0	3	2	3	2	2	2	1	0	2	.	36	72	.	.	7.92
United States	331003000	83	0.87	65.13	17.061	2.49	1.76	39	0	32	8349392	0.00761939	62.5	3	1	0	3	2	3	2	2	2	1	0	2	2	36	72	-19.8047	293.75	7.92
United States	331003000	83	0.87	65.13	17.061	2.49	1.76	39	1	32	8874912	0.00875809	66.2	3	1	0	3	2	3	2	2	2	1	1	2	2	36	72	-20.0892	288.75	7.92
United States	331003000	83	0.87	65.13	17.061	2.49	1.76	39	2	32	9573816	0.0108879	66.2	3	1	0	3	2	3	2	2	2	1	1	2	2	36	72	-20.4287	285	7.92
United States	331003000	83	0.87	65.13	17.061	2.49	1.76	39	3	32	10478958	0.012989	62.5	3	1	0	3	2	3	2	2	2	1	0	2	2	36	72	-22.385	287.5	7.92
United States	331003000	83	0.87	65.13	17.061	2.49	1.76	39	4	32	11622231	0.0149029	62.5	3	1	0	3	2	3	2	2	2	1	0	2	2	36	72	-24.0527	288.75	7.92
United States	331003000	83	0.87	65.13	17.061	2.49	1.76	39	5	32	12866184	0.0146321	65.28	3	1	0	3	2	3	2	2	2	1	0	2	2	36	72	-24.9093	282.5	7.92
United States	331003000	83	0.87	65.13	17.061	2.49	1.76	39	6	32	14026810	0.0124147	75.46	3	1	0	3	2	3	3	2	3	1	1	2	2	36	72	-25.7851	285	7.92
United States	331003000	83	0.87	65.13	17.061	2.49	1.76	39	7	32	15509473	0.0144579	75.46	3	1	0	3	2	3	3	2	3	1	1	2	2	36	72	-29.1236	282.5	7.92
United States	331003000	83	0.87	65.13	17.061	2.49	1.76	39	8	32	17025612	0.0134131	71.76	3	1	0	3	2	3	2	2	3	1	1	2	2	36	72	-28.8458	280	7.92
United States	331003000	83	0.87	65.13	17.061	2.49	1.76	39	9	32	18516366	0.0120631	71.76	3	1	0	3	2	3	2	2	3	1	1	2	2	36	72	-27.42	278.75	7.92
United States	331003000	83	0.87	65.13	17.061	2.49	1.76	39	10	32	19796300	0.00959431	71.76	3	1	0	3	2	3	2	2	3	1	1	2	2	36	72	-27.8648	280	7.92
